# Supplementary material for: Prediction of myopia development among Chinese school-aged children using refraction data from electronic medical records: A retrospective, multicentre machine learning study
Source: PLoS Med. 2018 Nov 6;15(11):e1002674. doi: 10.1371/journal.pmed.1002674 (PMC6219762; doi:10.1371/journal.pmed.1002674)
Supplement: S1 Data — (XLSX) [file pmed.1002674.s002.xlsx]

## Sheet: GOAL
ID	Birth	Baseline	1st year	2nd year	3rd year
OD07010321	2003-01-01	1.375	1	0.875	1.125
OD07010106	2003-02-22	1.25	1.625	1.25	0.625
OD04010435	2002-09-04	1	1.125	0.5	0.25
OD03010407	2002-12-05	0.75	1	0.25	-0.75
OD10010437	2002-12-20	0.625	0.625	0.25	-0.5
OD08010234	2003-06-13	0.875	1	0.5	-0.5
OD04010210	2003-04-25	-1.25	-2.625	-3.375	-4.375
OD02010234	2003-05-23	0.75	0.625		-0.5
OD04010403	2003-07-17	1.125	1	1.25	1
OD04010638	2003-06-09	3.25	2.375	1.875
OD04010411	2003-04-24	1.25	0.875	-0.75	-0.75
OD01010224	2002-12-23	1.5	1.25	1.25	0.75
OD06010219	2003-01-24	1.75	1.75	0.5	0.875
OD04010223	2002-11-06	1.875	1.75	1.125	1
OD07010208	2002-11-05	-0.375	-1.5	-0.75	-1.5
OD07010615	2003-05-27	1.5	0.5	1	0.875
OD02010117	2003-01-21	2.25	2.25	2	0.25
OD11010113	2002-11-22	2.75	2.5	1.625	0.875
OD10010404	2002-10-16	1.625	1.375	0.875
OD12010340	2003-01-20	0.875	0.75	0.625	-0.25
OD04010101	2002-08-15	2.5	2.625	2	1.625
OD11010226	2002-11-06	1.125	1.125	0.75	-0.5
OD02010436	2003-09-04	1.625	1.5	0.75	0.5
OD04010224	2003-01-02	2	1.5	0.5	-0.5
OD02010406	2003-03-28	0.875	-1.375	0	-0.625
OD09010110	2003-02-02	1.5	1.25	1	0.75
OD02010334	2002-12-01	1.375	1.125	0.875	0.625
OD10010312	2002-11-10	0.375	0.25	-0.5	-1
OD04010605	2002-11-16	1.5	-0.5	-0.625	-1.75
OD07010216	2003-02-08	0.625	0.375	-0.25	-0.75
OD08010333	2002-10-01	1.625	1.25	1	0.75
OD04010132	2003-05-15	0.875	0.5	-0.125	-2.25
OD03010338	2003-08-04	1	0.875	0.75	0.5
OD07010310	2003-02-21	1.375
OD04010209	2003-03-20	1.875	1.5	1	0.75
OD01010229	2002-09-16	1.25	1.125	1	0.375
OD01010115	2003-04-17	0.375	0.375	-0.125	-0.75
OD07010541	2003-03-27	0.625	0	-0.875	-2.125
OD03010237	2003-06-20	1	1.5	0.5	0.5
OD04010318	2002-12-22	1.25	1	0.75	-0.25
OD06010201	2002-11-24	2.25	2	1.5	0.5
OD01010133	2002-11-26	0.875	0.75	0.5	0.375
OD07010336	2003-01-12	0.875	0	-1	-1.625
OD09010218	2003-03-26	1.25	1.5	1	0.875
OD12010238	2003-02-14	1	0.875	0.75	0.625
OD04010613	2002-12-19	1.25	1.125	0.75
OD08010436	2002-11-14	1.5	1.25	0.5	-0.375
OD03010532	2003-06-10	1	1	1	0.125
OD05010103	2003-05-22	1.75	1.5	0.875	0.125
OD03010226	2003-01-19	1.375	1.5	1.125	0.5
OD04010111	2003-02-17	1.75	1.75	0.375	1
OD06010216	2002-10-25	1.25	1	-0.375	0
OD04010425	2002-10-01	2	1.25	1.25	0.75
OD01010409	2002-12-30	0.75	1	0.5	0
OD11010335	2003-06-22	1	0.125	-0.875	-3
OD08010140	2003-03-11	1.125	1.25	0.875	0.625
OD09010136	2003-02-10	1	1	0.5	0.5
OD09010128	2003-06-06	1	0.25	0.25	-1
OD09010204	2002-11-14	2.25	2.625	2.25	1.75
OD05010308	2003-01-23	1.125	1	0.25	0.75
OD04010104	2003-01-05	1.5	0.375	1.5	1
OD11010222	2003-06-10	2.5	2.75	2.25	1.75
OD01010106	2003-08-04	0.5	0.75	0.5	0
OD04010312	2002-09-29	1	0		-2.75
OD03010143	2001-11-12	1.25	0.75	0.5	-0.625
OD12010315	2002-10-29	1.5	1.25	0.75	0.5
OD10010209	2003-02-21	1.5	1.25	1.375	1
OD03010211	2003-01-27	1.25	1.25	1	1
OD02010121	2002-10-29	1.25	1	1	0.875
OD02010404	2003-03-18	0.75	0.625	-0.25	-1
OD03010327	2002-12-07	2.625	2.5	1.75	0.875
OD10010417	2002-11-19	2	1.75	1.375	0.75
OD12010203	2002-12-12	1.75	1.75	0.375
OD03010432	2003-10-15	1.5	2	1.5	1.125
OD07010607	2002-09-09	4.75	4.75	4.25	3.75
OD11010230	2002-10-15	2.125	1.75	1.125	0.25
OD02010507	2003-07-03	2	1.75	1.125	-0.125
OD10010211	2003-06-30	0.75	0.75	0	-1
OD08010211	2003-08-22	1.5	1.5	1.25	0.5
OD12010307	2003-01-04	1	1.125	1	0.75
OD04010328	2003-04-08	1	0.625	0.25	-0.5
OD10010433	2003-03-13	3	1.5	0.625	0.375
OD07010631	2003-11-10	0.25	-2.25	-3.625	-4.5
OD05010305	2002-09-05	1	0.75	0.5	0.5
OD03010306	2003-02-13	3.125	0.375	1.875	1.5
OD10010207	2003-01-20	0.75	0.5	-0.625	-0.875
OD07010628	2003-05-27	1.25	-0.125	-1.875	-4.25
OD10010124	2003-04-30	0.75	0	-1.25	-2.125
OD03010307	2003-07-16	0.875	0.875	0.875	0.625
OD01010315	2002-09-08	1	0.5	0.5	0.25
OD12010118	2003-04-18	0.5	0.25	-0.125	-0.875
OD11010112	2003-01-01	1	1.25	1	0.75
OD01010317	2003-03-29	0.875	0.625	0.5	0.125
OD11010101	2003-02-10	0.5	0.625	0.25	-0.5
OD01010218	2003-07-12	2.375	2.375	1.875	1.625
OD08010130	2003-02-27	1.375	1.375	1.125	0.75
OD05010117	2003-08-18	2	2.25	1.875	2
OD08010306	2003-08-14	1.5	0.5	0.5	1.25
OD10010117	2003-09-20	1.375	1.25	0.875	0.375
OD07010303	2003-01-19	2.75	2.75
OD03010314	2002-12-13	2.25	2.25
OD02010139	2002-12-22	0.25	0	-1	-1.25
OD02010432	2003-08-09	1.25
OD04010603	2002-12-27	1.5	0.875	1	1.25
OD12010111	2003-01-22	1.25	0.75	0.625	0.375
OD01010124	2003-03-22	1.5	1.25	1.25	1
OD07010512	2002-11-10	2	1.25	0.625	0.5
OD07010429	2003-02-18	2.625	2.25	2.25	1.625
OD07010417	2002-10-02	1.25	1	0.75	-0.5
OD04010230	2003-03-03	2	1.875	1.375	1
OD07010132	2003-01-08	1.25	1.5		-1
OD07010206	2002-10-06	0.75	-0.625	-1.75	-2.75
OD02010533	2002-12-31	1.25	0.875	0.375	0.75
OD05010127	2003-06-21	1.125	0.625	0.25	-1.25
OD06010130	2003-06-03	1.25	0.25	0.25	-0.75
OD08010330	2003-03-30	2	2.125	1.875	1.625
OD08010337	2003-02-14	1.5	1.5	1.5	0.75
OD03010543	2002-11-14	2.25	1.5	1	0.625
OD12010326	2003-02-18	0.75	0	0.5	0.5
OD09010142	2002-04-18	0.625	0.375	0.5	0.25
OD05010325	2002-10-06	0.75	0.75	0	0
OD04010329	2003-03-19	1.75	0.25	0.25	0.75
OD03010526	2003-04-02	1.5	0.375	1.125	0.5
OD04010628	2003-06-18	1.25	0.5	-0.625	-1.5
OD06010324	2002-10-13	1.25	1.375	0.5	-0.125
OD11010121	2003-03-19	1.625	1.5	0.75	0.75
OD04010136	2003-06-14	0.875	0.75	0.75	0.25
OD02010444	2003-06-19	0.5	0.5	-0.125
OD03010435	2003-01-09	1.75	1.125	1	0.5
OD02010206	2003-09-30	1.75	1.25	0.375	-0.25
OD01010314	2003-01-08	1.625	1.25	1	0.125
OD10010132	2002-11-12	2.375	2.5	2	2
OD03010236	2002-11-15	1.25	0.25
OD03010225	2003-03-19	4.625	1.625	0.625	0.75
OD08010418	2002-12-26	1	0.375	-0.625	-1.875
OD08010407	2003-01-05	1.5	1.25	0.75	0.5
OD04010618	2003-08-20	0.75	1.125	0.75	0.375
OD04010507	2002-10-11	2.25	1	1	0.75
OD08010213	2002-09-08	1	1.125	1	-0.375
OD02010215	2003-07-18	0.875	0.875	0.75	0.5
OD01010410	2002-12-15	2.5	2	1.75	1.25
OD12010137	2002-10-02	2.375	1.75	2	1.75
OD10010108	2003-06-13	1.125	1	0.25	-0.5
OD08010437	2003-02-15	2.375	2	1.75	-0.25
OD11010215	2002-12-13	1	1.125	0.75	0.25
OD10010327	2003-04-03	-1.875	-2.25	-3.5	-5.25
OD02010442	2003-02-20	0.5	-0.5	-2.5	-3.5
OD01010122	2003-05-21	0.625	0.75	0.25	-1.375
OD10010306	2003-02-11	0.875	0.375	0.25	-0.25
OD08010135	2002-11-15	1.375	1.125	0.75	0.25
OD05010323	2003-05-01	1.625	1.5	1.25	1
OD10010403	2003-03-18	1.25	1.125	1.125	0.625
OD02010524	2002-09-18	1.375		0.5	-0.75
OD07010610	2001-08-04	2	1.875	1.75	1.625
OD02010506	2002-12-16	0.375	-0.5	-1.5	-2
OD03010320	2003-07-07	1.125	1	0.5	0
OD10010409	2003-05-15	1.75	1.5	0.625	-0.125
OD02010439	2003-07-08	2.25	2.25	2.125	1.375
OD12010225	2002-10-09	1	1	0.25	-0.25
OD10010127	2003-06-16	0.5	-0.25	-1.25	-2.375
OD11010109	2002-10-22	1.125	1	0.25	-1.5
OD04010506	2002-09-09	1.5	-0.375	0.875	0.375
OD02010414	2003-06-11	-0.75	-1.375	-3	-4
OD11010125	2003-02-25	3	2.75	2.25	1.75
OD09010139	2003-02-11	1.375	0.75	0.5	0.375
OD12010313	2002-10-13	0.75	-0.625	-2.125	-3.5
OD11010330	2003-01-23	1.625	1.125	0.375	-1
OD09010225	2002-10-24	0.75	-1	-2.25	-3.25
OD08010338	2003-05-29	2.125	1.625	1.375	1.25
OD04010432	2002-11-29	0.625	-0.25	-0.875	-1.875
OD03010212	2003-05-24	2.875	3.25	1.25	2
OD04010124	2003-05-19	1.375	1.25	1	0.75
OD12010328	2003-04-06	0.625	0.5	-0.25	-1.5
OD01010227	2002-12-02	0.75	0.25	-0.25	-0.75
OD04010320	2003-04-04	1.75		0.5	0
OD07010219	2003-08-09	1.125	1	1	0.75
OD04010237	2002-10-01	1.125	1.375	1	0.75
OD01010103	2002-12-15	2.125	1.75	1.5	0.75
OD02010241	2003-06-19	0.125	-1.375	-2.625	-4
OD04010323	2003-04-15	1.375	1	0.5	0.5
OD08010406	2003-05-29	1.5	1.5	1.25	0.5
OD06010228	2003-04-30	1.125	1	-0.375	-1.625
OD03010102	2003-10-08	1.125	0.875	-0.25	-1.5
OD08010137	2002-12-31	0.25	-0.75	-1.5	-2.25
OD11010320	2003-06-02	1.25	1	0.75	0
OD03010315	2002-08-13	1	0.875	1	0.75
OD02010235	2003-04-19	1	0.25	-0.375	-2
OD04010424	2003-02-14	-1.25	-2.75	-3.875	-4.5
OD07010439	2003-09-16	1.25	-0.25	-0.75	-1
OD02010536	2003-08-22	5.375	5.5	5	4.5
OD12010229	2003-03-23	1	0.25	0.5	-0.75
OD10010423	2003-07-08	2	2	1.5	1
OD06010243	2003-01-10	1.625	0.5	0.25	0.25
OD03010242	2003-08-31	1	0.875	0.75	0.25
OD11010207	2002-11-20	2.875	2.5	1.625	1
OD01010431	2002-11-21	-0.5	-0.875	-1	-1.625
OD02010345	2003-05-21	1.875	1.25	1	0.5
OD09010232	2003-07-04	1.125	0.75	-0.125	-0.5
OD04010338	2002-12-20	4.125	4.25	4.125	4.125
OD08010440	2002-09-28	1.375	0.5	-0.75	-1.25
OD04010324	2002-10-05	1.625	1.625	1.25	1.25
OD11010135	2003-07-24	0.75	1.25	0.75	-0.25
OD07010217	2003-06-24	1.375		0.625	0.625
OD02010510	2003-06-03	2.125	2	1.25	1.125
OD08010430	2003-01-04	0.625	0.5	0.125	-0.875
OD12010235	2002-11-17	1.375	1.25	1	1
OD04010138	2003-04-12	1
OD07010121	2003-02-06	3.375	3.5	2.75	3.25
OD05010209	2002-11-06	1.25	1.375	0.125	0.75
OD08010331	2003-07-14	1.375	1.25	1.125	1
OD02010323	2002-12-03	1.5	0.5	1	0.75
OD10010229	2003-02-11	0.75	-0.125	-1	-1.75
OD03010511	2002-10-26	1.875	1.625	1.5	1.125
OD03010321	2003-11-09	1	1.375	1.25	0.25
OD08010413	2003-03-30	1.625	1.5	1.5	1.125
OD03010447	2002-03-12	1.375	1.5	0.625	1.125
OD01010332	2002-10-28	1.25	0.5	1	-0.125
OD01010111	2002-09-03	1.375	1.25
OD11010213	2002-11-28	-0.625	-1.125	-2.25	-3.75
OD05010225	2002-08-25	1.25	1	0	-1.375
OD10010206	2002-11-23	0.75	-0.25	-2.125	-3
OD01010210	2003-07-21	0.75	0.125	-0.25	-0.5
OD10010337	2003-02-11	0.5	0	-1.25	-1.5
OD08010114	2003-03-11	2.625	2.125	1.375	1.25
OD08010320	2003-04-01	0.75	0.5	-0.25	-1.25
OD03010203	2002-11-24	1	1.25	0.5	0.625
OD03010139	2001-08-11	-15.125	-15.75	-17.25	-18.625
OD10010407	2003-02-28	1.375	1	0.625	-1.125
OD02010532	2002-10-27	1	0.25	-0.25	-1.75
OD04010229	2003-03-24	1.25	1.25	0.75	0.25
OD08010417	2003-02-14	1.25	0.75	0.625	0.5
OD02010521	2003-06-07	1	1	0.125	-0.5
OD10010322	2002-12-05	1.5	1	0.5	0.25
OD03010233	2003-01-11	1.75	1.75	1.25	0.5
OD07010518	2003-01-06	1.75	1.5	0.875	-0.25
OD03010241	2002-09-06	2	0.625	1.5	1.125
OD08010133	2002-08-29	1.5	1.875	1.75	0.75
OD11010311	2003-07-10	1.75	1.5	1.625	1.125
OD11010220	2003-06-29	1.75	1.375	1.125	1
OD03010529	2002-12-25	1	1	0.5	-0.5
OD11010218	2003-04-12	1	1	0.75	0.5
OD04010115	2002-09-19	2.375	1.25	0.25	0.75
OD07010142	2002-12-20	0.875	0.75	0.25	-0.75
OD10010131	2002-12-05	0.625	0.25	0	-0.5
OD02010346	2003-07-01	1.125	0.75	0	-1.5
OD01010320	2002-11-21	2.875	3	2.625	1.875
OD08010205	2003-02-12	1.5	1.375	1	0.75
OD07010225	2002-11-13	3	1.25	1	0.75
OD07010306	2002-12-25	0.75	-1	-2.25	-3.5
OD08010236	2003-06-30	1.625	1.5	1.375	1.125
OD07010126	2003-05-31	2.125	1.125	0.25	0
OD05010203	2003-02-02	1.5	1.375	1	1
OD01010109	2003-05-05	1.5	1.25	0.75	0.25
OD12010329	2003-02-08	2.5	2.125	0.75	0.375
OD11010136	2003-01-11	1.125	1	0.5	0.375
OD11010129	2003-07-14	0.625	0.375	-0.5	-1.5
OD06010308	2002-10-14	2.125	1	1.875	2
OD01010413	2003-06-28	1.875		0.75	0.5
OD05010126	2002-11-07	1.125	1.25	0.5	0.5
OD11010223	2003-08-18	1.625		0.875	0.75
OD10010237	2003-04-09	1.75	1.5	1.25	0.75
OD04010326	2002-12-10	1.625	1.75		1.125
OD08010109	2002-11-25	3.25
OD08010129	2002-11-04	1.125	0.625	-0.25	-1.25
OD04010519	2003-07-03	1.25	1.25	0.875	0.5
OD02010528	2002-10-15	1.125	1	0.5	-0.25
OD08010435	2003-03-25	1.5	0.5	0.375	-0.25
OD02010519	2002-11-11	0.875	0.75	0	-1.5
OD07010523	2002-09-04	1	-0.25	-1.75	-3.375
OD01010325	2003-03-25	1.75	1.25	1.25	0.25
OD10010107	2003-06-08	1.75	1.5
OD04010310	2003-07-05	1.5	1.25	1	1
OD06010330	2003-03-24	1.25	0.625	0	1
OD10010414	2003-01-18	2	1.5	1	0.5
OD05010220	2002-11-13	1.75	0.875	0.75	0
OD07010524	2003-07-19	1.5	0.875	1.125	0.75
OD03010331	2002-12-28	1.625	-0.25	1.5	1.5
OD03010110	2003-07-04	1.5	1	1.375	0.875
OD08010219	2003-01-18	0.875	0.875	0	-0.125
OD04010532	2002-11-11	0.375	-2	-0.875	-2.25
OD07010536	2003-01-08	1.5	1.125	1	0.375
OD02010102	2003-06-07	1.375	1.5	0	0
OD07010128	2003-06-11	2.25	2.375	2.125	1.25
OD05010314	2002-08-05	2	2	2.125	1.75
OD11010131	2003-05-20	1.5	1.625	1.25	1
OD10010331	2003-02-09	1.125	1	0.75	0.5
OD02010244	2003-04-29	1	1	0	0.25
OD12010311	2003-05-07	1.75	1.75	1	0.75
OD03010326	2003-07-10	0.75		-0.625	-0.125
OD11010216	2002-12-17	0.125	0.125	-0.625	-1.375
OD02010314	2002-10-17	1.125	0.75	0	-1.5
OD11010117	2002-12-04	1.5	1.625	1.25	0.875
OD05010313	2002-11-29	2.375	2.25	1.5	1.125
OD03010509	2002-10-17	0.5	-0.125	0	0.125
OD03010122	2003-04-15	1	0.875	0.625	-0.125
OD12010120	2003-05-18	2.125	0.375	0.5	0.375
OD02010303	2003-07-31	1	1	0.25	-0.75
OD01010407	2003-07-09	0	-1.25	-3.125	-4
OD03010329	2003-01-30	1.5	1.625	1.125	0.375
OD02010424	2002-10-21	1	0.625	0	-0.5
OD07010305	2002-10-10	-1.5	-2.875	-4	-5.125
OD09010118	2003-01-01	-0.5	-0.625	-0.875	-1.875
OD08010423	2002-05-15	-0.25	-1.875	-2.75	-3.875
OD09010119	2003-04-13	1.5	0.25	-0.25	0.625
OD04010330	2002-09-15	1.25	1	1.125	1.125
OD09010201	2003-03-13	1.625	1.25	1	0.875
OD08010303	2002-12-12	1.5	1.375	1.5	1.125
OD04010123	2003-07-19	1.25	0.5	1	0.75
OD09010115	2002-12-04	0.75	0.75	-0.125	-0.25
OD04010626	2002-09-24	1	0.25	-1	-2.25
OD11010314	2003-04-27	0.75	0.75
OD04010307	2002-10-28	1.375	1.125	0.25	-0.75
OD07010340	2002-09-21	1.125	1.125	0.75	0.5
OD05010222	2002-12-25	1	0.625	-0.125	-0.75
OD10010103	2002-09-23	1.625	0.5	-0.5	-1.5
OD02010109	2002-10-19	1	1.25	0.625	0.75
OD04010232	2003-06-06	1.5	1.25	0.75	0.125
OD10010202	2003-08-23	0.375	-1.25	-2.5	-3.5
OD05010231	2003-06-25	0.625	0.75	0.5	0.125
OD10010410	2002-10-27	0.25	0.125	0.25	0
OD09010235	2002-10-23	1.5	0.875	0.625	1
OD09010206	2003-01-02	1	-0.125	-1	-1.5
OD04010513	2003-02-01	1.375	1	-0.125	-0.5
OD06010328	2002-10-24	1.25	1.25	0.5	0.125
OD10010432	2002-09-28	0.125	-2.25	-3.5	-4.375
OD05010307	2003-03-03	1.75	1.625	1.25	1.125
OD10010235	2002-12-09	0.625	0.25	-1	-1.625
OD04010313	2003-01-14	1	1.125	0.5	-0.125
OD10010434	2003-03-31	1.5	1.75	0.75	0.25
OD04010617	2003-03-08	2.25	1.875	1.75	1.375
OD04010322	2003-05-30	2.25	1.375	1.125	0.875
OD08010402	2002-11-27	1	0.75	-0.25	-1.375
OD04010309	2002-10-27	1.5	1	0.625	0.375
OD05010207	2002-11-26	1.25	1.625	1.25	1
OD08010232	2003-09-25	1.25	1.5	1	0.75
OD10010416	2002-10-25	1	0.875	0.75	0.5
OD08010203	2003-07-01	1	1	0.625	0.375
OD07010406	2004-03-12	1.25	1.375		0.625
OD09010129	2003-04-23	0.125	-0.5	-1.25	-1.75
OD03010440	2003-06-13	2.375	3	2.625	2.5
OD12010316	2003-01-01	1.25	1.5	0.75	0.75
OD11010203	2003-04-29	1.875	1.75	1.375	0.875
OD07010202	2002-12-06	1.375	1.5	1.25	1
OD10010212	2003-04-13	2	1.875	1.375	1
OD07010629	2003-07-06	1.25	1.125	1	0.625
OD09010224	2003-04-15	0.625	0.375	-0.75	-1.5
OD03010308	2003-04-01	1.125	0.375	0	0.375
OD10010421	2003-07-17	1.25		1.125	0.75
OD04010106	2002-12-22	0.25	-0.25	-1.625	-2.875
OD12010107	2002-10-02	1.25	0.75	0.75	0.375
OD09010126	2002-09-21	1	0.75	0.5	0
OD08010224	2003-02-02	1.375	1.25	-0.25	0.5
OD03010340	2003-06-24	0.75	-0.25	-1.25	-2.125
OD04010505	2003-07-11	1.375	1.25	0.25	-0.75
OD11010309	2003-05-09	-0.25	0.25	-0.625	-1.5
OD07010506	2002-12-13	0	-1.125	-2.875	-4.875
OD10010319	2002-09-01	1.25	0.75	0.75	0.375
OD08010214	2003-04-10	1.125	1.5	1.25	1.25
OD04010219	2002-12-01	2.75	2.25	1.75	1.5
OD04010227	2003-04-03	1	1	-0.125	-1.625
OD10010220	2002-10-15	1.25	1.125	0.625	0.5
OD09010219	2003-07-04	0.5	0.5	-0.75	0.25
OD06010127	2003-06-01	1.5	1.25	0.75	0
OD08010313	2002-12-31	1	1	0.5	0.125
OD01010225	2002-09-17	2	1.75	1.5	1.25
OD03010546	2002-11-12	2.5
OD10010223	2002-12-31	2	2	1.5	1
OD12010338	2002-10-19	2	2	2	2
OD03010121	2003-02-25	1.25	0.625	-0.125	0.375
OD10010415	2003-05-30	0.75	0.375	0	-0.875
OD08010223	2003-06-19	1.75	1.75	1.5	1.25
OD03010109	2002-12-03	2.125	2.25	2	1.25
OD02010135	2002-12-05	-0.25	-1	-2.125	-0.5
OD07010333	2003-08-15	1.25	0.5	-0.25	-1.375
OD04010316	2003-02-01	2	1.375	1.5	1
OD07010241	2003-11-27	1	-0.25	0.375	0.375
OD03010328	2002-11-11	1.5	1.25	1.25	0.5
OD02010107	2003-06-15	1.5	0.75	1.25	0.75
OD04010308	2003-02-22	0.875	1.25	0.5	-0.75
OD03010423	2003-05-01	1.375	1.125	0.75	0.5
OD04010211	2003-01-15	0.875	1.125	0.75	0.375
OD11010107	2003-05-28	2.875	3.125	3.125	2.875
OD11010321	2003-07-26	-0.375	-1.625	-3	-4.125
OD07010203	2003-04-08	1.25	1.625	0.875	0.875
OD02010333	2003-04-19	0.875	0.75	0.375	-0.375
OD01010415	2002-11-24	1.125	0.25	-0.375	-1.25
OD08010327	2002-11-01	1.5	1.25	1.25
OD07010109	2003-05-30	0.125	-0.875	-2.5	-4
OD08010311	2002-11-26	1.5	0.875	0.5	-0.75
OD11010229	2003-02-11	1.5	1.375	0.75	0.5
OD08010209	2002-10-19	1.5	1.375	1.625	1.125
OD04010404	2003-03-29	3	2.5	1.625	1.75
OD03010228	2002-12-23	1	0	-1.25	-2.25
OD05010130	2002-11-28	-2.75	-3	-3.625	-4.25
OD03010427	2002-12-20	1.375	1.5	1.375	1
OD03010445	2002-10-25	0.75	0.625	-0.625	-1.5
OD11010132	2002-12-28	1.375	1.5	0.625	-0.75
OD10010333	2002-12-19	1.25	1	1	0.5
OD04010116	2003-09-02	1	-0.5	-2.25	-3.5
OD08010122	2002-09-06	1.375	1.25	1.25
OD08010222	2003-05-25	1.25	1.25	1	0.75
OD06010110	2003-08-18	0.25	-0.25	-1.375	-2
OD01010408	2002-10-22	1.875	1.5	1	1
OD10010101	2002-10-31	1.125	0.625	0.5	0
OD08010238	2003-06-24	1.125	1.125	0	-1.75
OD07010133	2003-06-17	1.125	0.75	0.25	-0.25
OD10010201	2003-06-16	1.875	1.5	1	0.375
OD08010101	2003-03-18	3.25
OD03010522	2003-04-06	0.5	-1	-3.5	-4.875
OD09010106	2002-11-09	1.25	0	0.25	0.75
OD07010605	2003-05-01	1.25	0.25	-0.25	-0.25
OD07010520	2002-12-12	0.375	0.25	-0.375	-0.75
OD07010114	2002-11-07	1.125	1.125	1	0.75
OD09010135	2003-08-07	1.875	1.75	1.25	1.125
OD06010342	2003-08-13	0.875	1.125	0.875	0.5
OD09010138	2002-10-01	0.625	0.5	-1.75	-2.75
OD07010221	2003-09-10	2.125	1.625	1.5	0
OD04010236	2003-06-29	1	1.125	0.5	0.75
OD03010304	2002-10-29	0.75	0.5	0.25	-0.75
OD04010231	2003-07-25	1.25	0.25	-1.375	-2.5
OD10010435	2003-03-22	1.5	1.375	1	0.75
OD03010441	2002-10-07	1.625	1.5	1	0.625
OD02010246	2003-04-02	1.5	1.125	1.25	0.5
OD10010412	2003-02-01	1.75	1.625	1.5	1.5
OD09010223	2003-08-27	1.25	1	0.25	0
OD09010108	2002-10-23	1	0.375	-0.875	-1.25
OD08010111	2002-11-21	2	1.75	1	0.5
OD12010310	2003-05-13	2.5	2.25	1.5	1.25
OD04010421	2003-04-07	2.125	2	0.125	1.25
OD04010317	2003-01-02	1.75	1.25	0.875	0.25
OD01010102	2002-12-11	0.75	0	-1.125	-1.875
OD08010307	2003-03-06	1.375	0.875	0.25	-0.875
OD04010319	2003-08-20	4.375	3.75	3.25	2.25
OD07010419	2002-09-06	0.75	0.5	-0.25	-1.625
OD01010309	2003-02-08	1.25	1.125	1	0.5
OD03010411	2003-06-18	-3.125	-4.125	-5.875	-6.875
OD07010210	2002-11-06	1.375	1.5	1	1
OD08010141	2003-08-06	1.125	1	1	0.625
OD03010536	2002-11-06	1.375	0.875	1	0.5
OD08010202	2003-07-31	1.75	1.5	1.75	1.25
OD09010125	2003-08-20	1.375	0.375	0.375	0.875
OD07010540	2002-11-13	1.875	0.5	1.25	0.125
OD04010202	2003-04-25	1.75	1.5	0.625	0.25
OD10010128	2003-08-26	1	0.375	-0.5	-0.875
OD11010316	2002-10-01	0	-0.875	-2.5	-3.25
OD02010112	2003-03-17	1.125	0.625	0.125	-0.625
OD07010513	2002-11-20	0.625	-0.5	-2.25	-4.125
OD09010202	2002-09-27	1.625	1.125	0.5	-0.75
OD01010117	2003-02-23	1.5	-0.25	0	0.25
OD04010508	2003-01-29	0.75	1	0.625
OD09010239	2002-10-01	1	1	0	0.5
OD02010545	2003-03-09	1.625	1.25	0.75	1
OD03010508	2003-01-07	1.25	1.125	0.25	0.375
OD08010401	2003-09-05	2.125	1.75	1.5	1
OD08010425	2002-09-20	2.5	1.125	0.875	1.75
OD05010230	2003-04-15	0.5	0.875	0.25	-0.125
OD03010401	2003-05-15	0.875	0.125	-2	-4.375
OD03010442	2003-04-14	1.5	1.75	1	0.5
OD03010540	2002-09-19	0.375	-0.125	-0.875	-1.75
OD12010321	2003-03-04	1	0.875	0.375	-2
OD02010538	2003-09-21	1	1.25	0.75	0.75
OD09010137	2003-03-15	1.875	1.875
OD12010128	2003-08-28	1.5	1.125	0.5	-0.25
OD12010306	2002-12-10	1.75	0.375	0.25	1.125
OD03010141	2003-02-14	0.75	0.5	-1.25	-2.5
OD08010336	2003-01-21	1.5	1.25	0.375	-0.25
OD11010334	2002-11-22	2	1.5
OD06010333	2003-04-29	0.625	0.5	-1.375	-2
OD03010429	2003-05-27	1.75	1.125	0.75	0
OD08010123	2003-08-03	1.5	1.875	1.25	1.125
OD04010522	2003-08-13	1.75	1.625	1.375	1.125
OD04010531	2003-01-29	1.5	0.25	0.125	0
OD05010319	2003-08-22	1	1	-0.25	-0.75
OD04010433	2002-10-31	1	0.75	0	-0.625
OD03010317	2003-08-28	1.25	1.125	1	0.5
OD04010133	2002-12-06	2.25	1.75	0	0.75
OD04010303	2003-01-23	1.375	0.625	0.25	-0.25
OD01010203	2002-11-24	1.25	0.75	0.75	0.5
OD04010127	2003-06-21	1	0.5	0.25	-0.25
OD08010117	2002-02-14	0.875	1	1	0.5
OD04010501	2003-05-09	1	0	-0.5	0
OD04010217	2003-12-25	1.5	0.875	0.25	-1.125
OD04010108	2002-11-05	0.5	-0.125	-2	-3.375
OD04010431	2003-08-01	0.875	1.125	0.625	-0.25
OD04010515	2003-07-21	1.625	-0.125	-0.25	-0.75
OD10010119	2002-10-17	1.125	0.625	0.25	-0.375
OD08010410	2003-07-08	1.375	1.25	-0.125	-1.25
OD03010341	2003-06-24	0.75	-0.25	-1.25	-1.625
OD07010441	2002-11-13	1.75	0.75	0.375	0
OD05010331	2002-11-03	0.75	0.625	-0.125	-0.5
OD07010139	2002-11-15	1.375	1.25	0.25	-1.5
OD10010219	2002-10-30	2	1.75	1.125	0.875
OD04010616	2002-11-22	1.75	0.375	0.875	0.5
OD03010309	2002-10-30	0.875		-0.25	0
OD05010211	2003-02-02	0.125	-1.375	-2.5	-3.25
OD10010311	2003-02-04	0.5	0.25	-0.25	-1.25
OD10010317	2003-08-22	0.875	-1	-3.375	-4.5
OD03010428	2002-12-19	1	1.125	0.625	-0.75
OD01010308	2003-07-23	2.5		2.25	2.125
OD03010216	2003-02-26	1	1.25	0.875	0.75
OD12010110	2002-12-19	1.25	1.375	1.125	1
OD08010115	2003-02-10	0.625	1	0.5	-1
OD01010221	2003-01-01	1.75	1.5	1	0.5
OD02010103	2003-07-16	1.25	0.625	0.75	-0.5
OD09010209	2003-02-18	1.5	1.5	0.75	1.125
OD12010134	2003-04-13	1.25	0.75	-0.25	-1
OD02010110	2003-05-24	1.5	0.125	1.5	1.375
OD04010622	2002-11-03	0.625	0.25	-1.75	-3.25
OD03010333	2003-07-15	1.375	1	1.25	0.75
OD01010234	2003-08-04	0.875	0.25	-0.625	-2.25
OD07010237	2003-01-11	1	1.125	0.75	0.5
OD11010212	2003-08-15	1.25	0.5	0.625	0.5
OD03010240	2002-06-04	0.5	0.5	0.25	-1
OD07010308	2003-11-03	1	0.5	0.25	-0.75
OD10010336	2002-09-27	0.375	0	-2	-2.75
OD12010331	2003-04-08	1.75	1.375	0.75	0
OD04010109	2002-12-11	1	0.375	-0.125	-1.25
OD04010334	2003-01-08	0.75	0.25	-1.25	-2.25
OD03010140	2003-04-14	-0.5	-1.875	-3	-4.75
OD04010504	2002-12-02	1.25	1.125	0.625	-0.125
OD01010216	2003-04-19	2.25	2	1.5	1.25
OD07010516	2003-02-26	0.75	-0.125	-1	-2.25
OD03010443	2003-06-16	1.375	1.75	1.25	1
OD01010230	2003-04-25	1.625	1.25	1	0.25
OD04010336	2003-03-20	1.75	1	0.75	0.5
OD02010134	2003-08-04	1.5	1.125	-0.25	0.25
OD08010419	2003-06-13	1.75	1.375	1.5	1.25
OD04010225	2002-11-23	1.875	1.625	0.375	-0.625
OD03010104	2003-11-01	0.875	0.875	0.5	-0.75
OD03010336	2003-02-26	1.125	1	0.75	0
OD06010230	2003-06-20	0.5	0	-0.75	-1.875
OD07010129	2002-07-08	2.125	2.25	0.25	0.875
OD03010422	2002-12-30	0.5	0.25	-1	-2.375
OD04010213	2003-03-13	0.125	-0.875	-2.875	-4.5
OD03010510	2002-11-07	0.875	1	0.75	0.5
OD01010416	2003-04-11	1.75	1.375	1.25	1.25
OD02010301	2003-05-20	1.25	1.25	0.75	-0.375
OD02010136	2002-11-29	1.5	1.375	1	0.5
OD07010436	2003-08-05	0.75	-1	-2.75	-1
OD04010608	2003-01-29	1.75	1.5	1
OD05010213	2003-02-06	1.375	1.375	1.25	1.25
OD04010201	2002-10-25	2.75	2.125	1.625	1.625
OD01010113	2003-01-18	1.75	2	1.75	1
OD11010331	2002-10-19	1.25	1	0.75	0.25
OD07010432	2002-10-10	1.125	1.25	0.5	-0.25
OD09010113	2003-08-26	1.25	0.875	0	-0.625
OD03010316	2003-03-31	0.875	0.75	0.25
OD03010135	2002-11-29	1.5	1.5	1.125	0.375
OD09010227	2003-06-06	1	0.75	0.5	0.25
OD10010324	2003-02-26	0.5	-1.625	-0.25	-0.625
OD06010302	2002-12-20	1.25	0	-1.25	-2.5
OD08010420	2003-08-20	2.5		1.625	1.375
OD10010110	2002-09-09	1.25	0.25	-0.75	-1.375
OD11010102	2002-09-15	1.25	0.875	0.25	-1.75
OD11010310	2003-01-28	1.625	1.125	0.25	0.25
OD09010122	2003-05-03	0	-1.625	-3.125	-3.125
OD05010208	2003-03-06	0.125	0.375	0.25	0.375
OD07010413	2003-07-13	0.625	0.125	-1.125	-1.625
OD04010121	2002-09-06	0.75	0.75	0	-1
OD05010221	2003-05-02	0.5	0.125	-1.25	-2.25
OD03010131	2003-05-14	1.5	0.5	1.75	1
OD03010430	2002-10-31	0.5	0.125	-2	-3.75
OD08010134	2003-01-26	1.25	1	0.75	0
OD02010306	2003-05-28	0.875	0.75	-0.875	-1.5
OD10010427	2002-09-30	1	0.75	0.125	-1
OD03010418	2002-12-07	1	1.125	0.375	-1
OD04010535	2002-11-18	1.875	-0.375	1.125	0.5
OD02010505	2002-10-17	0.75	0.75	-0.125	-0.5
OD10010323	2003-07-30	1.125	1.125	0.625	0.5
OD03010115	2002-12-05	1.25	1	0.75	0.125
OD08010225	2003-03-23	0.75	1.25	0.75	-0.125
OD04010430	2003-04-22	0.75	0.75	0.25	-0.125
OD07010603	2003-06-24	1.5	0	-1	-1.25
OD11010227	2002-12-04	1.375	-0.125	0	-0.25
OD08010334	2003-02-27	1.5	1.25	1.125	1
OD08010427	2003-07-16	2.375	1.75	1.25	1.125
OD05010101	2003-08-22	1.125	0.875	0.125	-0.375
OD08010429	2002-10-31	1.125	1.125	0.75	0.375
OD03010417	2003-11-28	1.625	1.625	1.125	0.25
OD04010606	2003-03-17	2.25	1.75	1.875
OD10010301	2002-11-03	1.125	1	0.875	0.75
OD09010208	2003-05-10	1.25	0.75	0	-0.75
OD08010237	2003-10-14	1.75	1.875	1.125	0.75
OD10010329	2003-03-27	0.375	-0.75	-1.5	-2
OD10010122	2003-05-01	0.625		-1.125	-1.875
OD02010211	2003-03-26	1.375	-0.125	-0.75	-1.625
OD10010120	2003-04-18	2.25	1.5	0.75	0.375
OD05010109	2003-03-18	1.25	1.125	0.25	-0.5
OD03010403	2003-08-06	1	0.5	1	0.25
OD04010305	2002-09-17	1.25	1.375	0.125	-0.875
OD12010212	2003-04-21	5.25		4.375	4.125
OD02010548	2003-04-29	1	1.25	0.5	-0.625
OD06010306	2002-10-28	0.875	-2.25	-4.125
OD07010624	2003-07-09	0.875	0.625
OD03010222	2002-11-18	1	0.875	-0.875	0
OD07010433	2002-11-18	1.25	1	0.375	-0.75
OD09010240	2003-03-31	1.25	1	0.875	0.25
OD07010322	2003-07-21	1.5	1	0.75	0.375
OD10010208	2003-05-14	2	1.125	0.75	0.75
OD04010215	2003-06-29	0.375	1	0.5	-0.25
OD03010112	2003-03-10	1	0.25	-0.75	-1.75
OD04010137	2003-04-02	1.25	1.25	0.125	-0.25
OD03010413	2003-08-03	1.5	1.125	0.875	0.25
OD03010513	2003-07-16	1.25	1.25	0	0.75
OD05010114	2003-02-04	1.875	2	1.625	1.125
OD01010114	2003-03-19	1.5	0.75	0.25	-0.25
OD04010529	2002-12-04	0.75	-0.125	-1.25	-2.5
OD04010208	2003-03-21	1.5	1.5	1	0.75
OD01010328	2002-09-26	1	0.5	-0.5	-1.75
OD04010416	2002-12-10	1.625	1.125	1.125	1
OD03010409	2003-02-20	1.75	1.625	1.5	1
OD08010434	2003-01-11	0.75	0.5	0.125	0.75
OD04010301	2003-08-28	1.875	1.625	1.5	1.375
OD08010227	2002-10-15	1.75	2.125	1.5	1.25
OD11010225	2003-01-27	1	0.75	0.5	-0.75
OD08010301	2003-01-13	0.625	0.5	-0.5	-1.5
OD05010224	2003-04-12	1.625	1
OD08010414	2002-11-04	0.875	0.5	-0.5	-1.5
OD06010323	2003-01-28	1.375	1.125	0.75	-0.5
OD12010302	2003-06-26	1.375	-0.25	0.625	0.125
OD05010122	2003-08-08	1.25	1.25	1
OD04010539	2003-07-28	2.625	1.25	0.5	-0.5
OD11010104	2002-12-23	0.75	1	0.375	-1.25
OD07010514	2003-02-28	0.625	0.625	-0.625
OD08010310	2003-07-05	1.875	2	1.625	1.25
OD07010519	2003-08-24	1.125		0.125	-1.75
OD10010104	2002-11-19	2.125	1.75	1.125	0.875
OD02010417	2002-11-11	1.5	1.375	0.75	-1.375
OD07010323	2002-11-08	1.625	1.5	1.125	0.75
OD04010525	2003-03-01	1	0.75	0.5	0
OD11010128	2003-01-27	0.5	-0.25	-2.25	-4.25
OD07010329	2003-02-25	2.25	2.375	2.125	1.5
OD06010321	2003-03-24	1.125	1	0	0.5
OD10010430	2002-12-16	1.875	1.875	1.5	1
OD06010316	2003-08-27	1.375	1	1.125	0.75
OD05010306	2003-01-08	1.25	1	1.25	0.75
OD03010434	2003-08-06	1.125	0.5	-1	-3
OD04010635	2002-10-29	1.75	0.75	1	0
OD02010328	2003-05-03	2	1.75	0.125	-0.875
OD10010111	2002-09-28	0.25	-0.125	-1	-1.5
OD04010419	2002-11-13	1.5	0.875	0.75	0.5
OD05010301	2003-06-03	1	0.875	-0.125	-0.5
OD07010325	2003-03-25	0.625	-0.25	-1.375	-2.25
OD11010105	2003-05-27	1.5	0.875	0.625	0.25
OD01010126	2003-02-28	1.25	1.125	0.75	0.375
OD11010103	2003-01-22	1	0.625	0.25	-1.25
OD07010438	2002-10-08	1.875	1.375	0.875	-1.125
OD03010516	2002-10-28	1.5	1.375	1	0.15
OD11010122	2003-07-11	0.75	1	0.625	-0.75
OD04010206	2003-03-21	2	1.75	1.375	1.5
OD03010414	2002-12-03	2.25	2.25	1.875	1.125
OD03010537	2002-11-15	1.25	1.125	1	0.625
OD02010437	2002-10-10	2	2.25	1.5	1.25
OD10010318	2003-03-05	1.125	0.75	0.5	0
OD07010639	2003-06-25	1.25	1.25	0.5	0.25
OD06010109	2002-09-29	0.625	0.25	0	-0.25
OD07010228	2003-02-22	1		0.875	0.625
OD11010106	2003-01-22	2.5	2.375	1.75	1.5
OD04010114	2003-03-16	1.25		0.125	-1
OD10010402	2003-07-19	-0.625	-2.25	-3.75	-4.75
OD04010623	2003-03-25	1.625	0.5	-1.375
OD04010218	2003-03-07	1.25	0.75	-0.25	-1.25
OD05010115	2003-03-17	1	1.125	0.75	0.125
OD10010405	2002-10-17	1.625	1.875	1.75	1.25
OD04010611	2002-12-21	1.75	1.5	1	0.75
OD05010212	2003-04-23	1	1.125	0.75	0.75
OD11010214	2002-10-11	2.125	2.25
OD02010313	2003-01-08	0.875	0.75	0.375	0.125
OD11010306	2003-02-12	1.5	1.25	0.75	0
OD07010418	2003-05-15	1	0.5	0.375	-0.625
OD05010121	2002-12-27	2	0.5	0.5
OD10010321	2003-07-19	1	0.25	-0.75	-2
OD03010426	2003-08-20	0.625	0.5	-1.75	-2.875
OD10010224	2002-12-21	1.25	0.375	-0.875	-2.25
OD05010108	2002-09-10	1.625	1.375	1.125
OD04010333	2003-03-05	0.875	1.375	1	0.625
OD05010105	2003-05-17	1.75	1.5	1.5	1.125
OD07010636	2003-06-20	0.5	-0.5	-0.875	-2
OD04010602	2003-03-31	1.25	0.625	0	-1.5
OD03010533	2002-10-31	1.75	1.5	1.25	0.5
OD10010428	2003-08-17	2.375	1.625	1.125	0.375
OD06010209	2003-08-23	1.5	1.625	0.125	1.125
OD12010317	2002-09-06	2.625	0.5	2	1.375
OD07010230	2003-02-07	3.5	3.375	3	2.25
OD06010325	2002-09-02	1.625	0.5	0.25	0.25
OD04010634	2003-02-03	1.5	0.625
OD07010307	2003-07-25	1.875	1.125	-0.5	-0.375
OD11010232	2003-06-05	1.25	1	0.75	0.25
OD07010137	2003-07-30	1.5	1.25	1.375	1.25
OD01010424	2003-03-28	3	2.75	2.5	2.375
OD10010126	2003-03-21	1.75	1.375	1	0.5
OD02010402	2002-12-26	1	0.625	0.625	-0.25
OD08010240	2003-05-25	1	1.25	1	0.75
OD04010131	2003-01-14	1.5	1.25	0.875	0.5
OD03010238	2003-07-02	1	1.25	0.75	0.625
OD05010125	2002-12-03	1.875		1.75	1.375
OD04010423	2003-07-14	1.75
OD07010138	2003-08-28	1.125	0.5	0	-1.125
OD07010502	2003-03-13	1.5	1.375	1.125	0.75
OD09010121	2003-07-24	1.25	0.875	0.375	-0.25
OD03010101	2003-06-11	1.625	1.25	1.125	0.875
OD03010410	2003-09-02	1	1.25	0.75	0.125
OD02010347	2002-06-17	1	0.5	-0.5	-2.125
OD05010304	2002-10-18	0.125	-1.375	-2.25	-3.25
OD03010446	2003-04-03	-0.25	-0.875	-2.125	-3.625
OD04010302	2002-10-08	0.5	-1	-3.375	-5.25
OD04010221	2002-11-08	1	1	0.75	0.5
OD02010509	2003-08-02	1.25	1	-0.5	-0.875
OD11010313	2002-09-08	2.25	2.5	1.875	1.75
OD07010127	2003-07-28	1.125	0.25		0.5
OD08010102	2003-05-13	-1	-2.375	-3.75	-5.25
OD07010421	2003-01-15	0.625	-0.75	-2.125	-2.875
OD05010227	2003-07-01	1.125	0.875	0.25	-0.75
OD04010438	2002-11-08	1.875	1.5	1	0.25
OD07010331	2003-07-16	1.5	1.875	1.5	1.125
OD10010308	2003-08-07	3.875	1.75	0.75	0.5
OD08010319	2002-10-10	1.5	1.75	1.125	0.875
OD10010236	2003-05-16	1.875	1.25	0.75	0.75
OD05010113	2002-11-21	1.625	1.375	1.5	1
OD04010212	2003-04-11	1.25	0.875	0.875	0.875
OD01010434	2003-05-08	0.75	0.125	-0.875	-1.75
OD07010229	2003-04-16	2.5	2	1	0.5
OD07010122	2002-11-12	-0.75	-2.5	-3.25	-3.75
OD04010533	2002-12-23	0.875	0.25	-0.625	-2
OD12010236	2003-07-25	1	1.25	1	0.5
OD08010204	2002-11-28	1	0.75	0.375	-0.5
OD11010123	2003-04-08	0.875	0.5	-0.5	-2.125
OD04010402	2002-12-06	1.625	1.125	0.375	-0.625
OD12010141	2003-08-27	1.25	1.125	0.625	0.375
OD03010105	2003-03-07	1.25	1	1	0.5
OD04010417	2003-02-23	0.625	0.125	-2	-4
OD02010214	2002-12-19	1.5	1.25	0.75	0.25
OD08010405	2003-04-25	0.25	-0.5	-0.75	-2.625
OD10010234	2003-05-15	0.5	-1.125	-2.5	-3.625
OD12010304	2002-12-19	1	1	0.5	0.75
OD06010125	2003-02-14	2	1.75	0.875	0.625
OD07010601	2003-03-15	0.75	0.25	-0.75	-1.75
OD04010337	2003-02-02	0.25	-0.375	-1.5	-2.625
OD08010125	2003-08-27	0.875	0.875	0.25	-0.875
OD03010227	2003-09-30	0.75	1.25	0.75	-0.75
OD02010140	2002-12-24	0.75	0.75	0.75	-0.5
OD10010217	2002-12-09	1.25	0.875	0.625	0.5
OD10010418	2003-03-09	1	1.25	1.25	0.625
OD05010131	2003-05-21	1.625	1.625	1.5	1.25
OD08010325	2003-05-29	1.375	1.5	1.125	1
OD08010339	2002-12-20	-1.375	-1	-1.375	-1.375
OD04010516	2002-09-13	1	0	-0.25	-1.5
OD07010328	2003-09-07	1.5	1.25	0.75	-0.5
OD03010205	2002-11-26	1.375	1.125	1	0.875
OD03010431	2003-05-04	0.875	-0.125	-1.5	-3.25
OD12010123	2003-06-12	1.25		0.5	-0.375
OD07010240	2003-01-21	3	3	2.375	2.125
OD04010422	2002-11-11	2.625	2.75	2.75	2.625
OD03010312	2002-11-05	1.875	1.625	1.25	1.5
OD04010511	2003-02-10	0.75
OD06010203	2002-10-10	1.25	0.375	0	0.25
OD03010323	2003-04-09	1.25	1.25	0.75	0.75
OD08010220	2002-12-31	0.875	0.625	0.375	-0.625
OD04010437	2002-10-17	1.25	1.5	1.5	1
OD07010204	2003-07-14	1.75	2.125	1.625	1.375
OD06010141	2003-02-14	2.75	-0.25	1	0.75
OD03010209	2003-06-21	0.375	-0.25	-1.75	-3.5
OD09010238	2003-08-29	1.25	-0.125	-1.5	-2.5
OD10010420	2002-09-09	1.25	1.125	1	1
OD08010431	2002-12-30	2.625	2.375	2.125	1.375
OD03010325	2003-04-27	1.625	1.25	0.75	0
OD10010226	2003-01-07	1.25	1.125	0.25	-1.375
OD07010232	2003-04-16	1.25	0	0.25	0.25
OD02010232	2003-08-08	1.25
OD03010538	2003-03-21	0.75	0.75	0.75	0
OD07010633	2003-05-04	0.875	-0.375	-1.375	-1.25
OD03010424	2003-09-30	1.125	0.875	1	0.25
OD01010417	2003-02-18	0.875	0.25	-0.5	-1.625
OD07010529	2003-03-15	2	1.75	1.25	0.25
OD04010415	2003-08-10	1	-0.375	-1.5	-3
OD12010206	2002-11-05	1.125
OD12010323	2003-03-06	2	1.625	1.25	0.5
OD12010336	2003-03-17	1.5	1.5	0.625	-0.5
OD08010409	2003-07-07	1.375	1	0.375	-0.125
OD12010227	2002-12-25	1	0.75	-0.25	-1.5
OD10010310	2003-08-29	2	1.5	1	0.75
OD05010106	2003-07-01	2.75	2.5	2	1.75
OD04010520	2003-08-18	1	0.5	0	-0.75
OD03010507	2003-01-22	1.125	1.5	1	0.5
OD07010435	2004-03-21	0.5	-1.625	-2.625	-4.375
OD03010406	2003-03-27	0.5	-0.5	-2.875	-3.5
OD01010121	2002-10-22	1.5
OD12010129	2002-10-22	1.25	1.25	0.625	0.5
OD10010425	2003-01-22	1.25	1	0.5	0
OD01010418	2002-10-07	1.375	1.375	1.25	1.25
OD01010211	2003-08-23	1.875	1.5	1.25	0.625
OD03010206	2003-05-23	0.5	0.625	0.25	-0.375
OD07010115	2003-02-12	1	1	0	-0.75
OD04010517	2002-09-12	0.875	0.625	-0.25	-0.875
OD10010215	2003-09-09	0.75	0.5	0.25	-0.25
OD07010606	2003-04-20	1.375	1.375	1.25	0.625
OD05010226	2003-05-02	1.5	1.5	1
OD11010115	2002-12-18	1.875	1.25	1.125	0.375
OD01010334	2003-01-21	1.25	1.25	0.75	0.625
OD08010110	2003-01-18	2	1.5	1.375	1.125
OD11010201	2003-06-01	1.5	1.125	0.625	-0.125
OD01010331	2002-10-30	1.875	1.75	1.375	0.375
OD12010133	2002-09-20	1.75	1.25	0.875	0.75
OD07010415	2003-08-20	1.75	1.625	1.375	0.875
OD10010231	2002-09-30	2.125	1.625	1	0.875
OD01010427	2003-02-17	1.5	0	0.25	-0.25
OD03010527	2003-02-19	2	1.875	2	1.5
OD04010235	2003-01-02	0.75	1	0.75	0.25
OD02010209	2003-03-28	0	-1	-1.375	-2.625
OD11010110	2003-03-04	1	1	0.375	0.375
OD05010328	2002-11-23	1.25	1.125	1.25	0.75
OD07010617	2002-12-29	1.875	1	0.125	-1.25
OD07010304	2002-10-31	1.625	0	0.25	0
OD01010428	2002-09-23	1.875	1.25	0.75	0.5
OD11010119	2003-03-14	2	1.875	1.25	1
OD03010132	2002-11-16	5.375	5.25	5.25	5.125
OD07010530	2003-02-06	2.125	1.375
OD02010447	2003-03-07	1	1	-0.25	-1.75
OD07010602	2003-05-01	1.5	1.375		0.25
OD11010323	2002-07-18	1.5	1.5	0.875	-0.25
OD01010429	2003-03-24	1.5	1.25	0.875	0.25
OD01010110	2002-07-18	0.875	0.875	0.5	0.25
OD03010506	2002-10-30	1.25	1	-0.875	-2.5
OD03010302	2003-04-17	0.5	0.5	0	-1.375
OD05010219	2002-11-20	0.625	-0.75	-2.75	-3.25
OD05010232	2003-01-05	1.25	1.5	1	1.25
OD03010234	2003-10-21	1.5	0.875	-0.75	-3.625
OD04010122	2002-11-10	2.5	2.5	1.75	1.125
OD03010518	2003-05-11	1.5	1.375	0.625	0.75
OD10010328	2001-11-16	0.625	0.5	0	-0.125
OD07010630	2003-06-29	1.125	-0.125	-0.75	-2.625
OD01010435	2003-07-15	0.875	-0.375	-0.875
OD04010625	2002-11-15	1.75	0.75	0	0.25
OD08010113	2003-06-13	2.125	1.875	1.625	1.375
OD11010326	2003-01-21	1	0.375	-0.5	-1.5
OD02010128	2003-07-02	1.125	1	0.25	1.5
OD05010123	2002-05-27	1.75	1.5	1.625	1.125
OD04010510	2002-12-04	1	0.875	0.5	0.25
OD06010116	2002-09-20	1	1	-1.625	-1.25
OD08010229	2003-07-16	1.125	1	0.75	0.75
OD02010409	2003-07-01	0.375	0.25	-0.25	-1.75
OD04010113	2003-02-06	0.125	0	-0.25	-0.5
OD05010215	2003-04-02	1.375	1.375	-0.25	0.375
OD04010314	2002-09-12	1.375	1.125	0.75	0.5
OD12010104	2002-08-31	1.625	1.125	1.25	0.75
OD11010211	2002-12-11	2.5	2.25	1.75	1.5
OD02010520	2003-04-16	1.5	1.125	0.375	-0.75
OD05010111	2003-07-22	1.5	1.5	0.875	0.75
OD05010228	2003-01-07	0.75	0.875	0.75	0.625
OD07010522	2003-06-23	0.125	-0.875	-2.25	-3.25
OD06010320	2003-01-09	1.125	1	0.75	0
OD11010322	2003-03-21	1.25	1.125
OD02010106	2003-05-27	0.75	-0.375	-2	-2.625
OD08010121	2003-07-08	0	0.125	-0.125	-0.375
OD10010431	2002-09-05	-1.5	-1.5	-2.625	-3.25
OD05010233	2003-07-16	1.25	0.375	-1	-0.75
OD08010309	2003-08-29	1.25	1	0.5	-0.5
OD09010234	2003-05-28	1.75	1.75	1.5	1.25
OD02010213	2002-12-09	0.75	1	0.75	0.25
OD11010219	2003-07-03	1.75	2.25	2	1.375
OD06010331	2003-08-04	1	1	0.75	0.625
OD04010327	2003-05-23	1.125	1.25	0.75	0.625
OD02010441	2003-02-02	1.75	1.75	1	0.5
OD12010117	2002-11-22	-0.125	-2	-3.125	-4.75
OD04010624	2003-01-19	1.625	0.75	-0.375	-1.5
OD07010130	2003-01-09	1.375	1.5	0.875	0.75
OD12010333	2002-09-19	1.75	0.5	0.875	-0.5
OD02010113	2003-06-03	-1	-2.625	-1.125	-0.5
OD11010304	2003-04-11	1.625	1.375	0.875	0.75
OD01010307	2002-12-26	1.25	0.875	0.375	-1.875
OD03010528	2002-10-18	1.625		1	0.75
OD11010324	2003-08-08	1.25	1	0	-0.5
OD05010201	2003-04-22	1.25	1.25	1.125	1
OD09010213	2003-06-08	1.25	0.875	0.625	-0.25
OD11010318	2003-08-29	1.75	1.5	1.25
OD01010310	2003-01-09	1.5	1	0.5	0.25
OD04010408	2003-08-13	2.125	1.25	0.75	0.5
OD07010227	2003-08-07	1	0.75	-0.25	-1
OD09010228	2003-08-06	0	-1.75	-2.5	-3.875
OD04010216	2003-06-06	0.75	0.375	0.125	0.125
OD01010128	2003-09-04	1.25	1.25	0.75	0
OD04010233	2002-12-04	2.25	1.875	0.875	1
OD02010124	2003-05-21	1.625	0.875	0.625	0
OD11010120	2002-10-23	0.75	0.75	0.375	0.25
OD03010215	2003-05-30	2.25	1.625	1.5	0.625
OD10010332	2002-10-11	1	0.25	-0.875	-1.375
OD06010241	2003-06-23	0.75
OD09010215	2002-11-25	0.75
OD04010621	2002-11-15	0.25	0.75	-0.125	1
OD12010106	2002-10-22	0.625	0.125	-1.125	-2.25
OD07010140	2002-12-26	1.25	0.5	0.75	0
OD07010136	2003-04-22	1.5	1.875	1.5	1.25
OD03010224	2003-02-14	1.5	1.75	1.25	0.75
OD12010312	2003-02-13	0.625	-0.125	-1.125	-1.375
OD08010131	2002-09-17	1.5	1.5	1.125	0.75
OD01010125	2003-12-11	3.5	3.75	2.75	2.25
OD12010318	2002-10-31	0.75	1	0.75	0.5
OD03010421	2003-02-04	1	0.75	0	-1.5
OD12010132	2002-09-30	1.25	0.875	-0.375	-1.5
OD01010426	2002-12-23	0.875	0.625	-0.125	-0.625
OD05010202	2003-02-21	2.5	1.75	1.875	1.125
OD12010124	2003-08-11	0.125	0.375	0.375	0.375
OD04010434	2002-09-05	2.875	2.375	1.375	0.75
OD07010339	2003-07-18	1.375	1.125	1.25	1.25
OD07010637	2002-10-16	1.75	1.25	-0.75	-0.875
OD04010512	2003-03-08	1.25	0.75	1	0.75
OD04010207	2003-07-15	2	1.875	1.25	0.625
OD08010108	2002-10-08	0.125	-0.25	-1.25	-2.25
OD04010524	2002-12-28	1.375	0.75	0.5	-0.625
OD09010134	2003-03-07	1		1.125	0.5
OD04010306	2002-11-19	0.5	0.75	0.25	-0.75
OD03010415	2003-09-22	1.25	1	0.5	0
OD04010528	2002-11-05	1.5	1.25	0.875	1
OD02010144	2003-06-30	1.75	1.25	0.25	-0.375
OD02010546	2003-03-23	1.25	0	-1.75	-3.5
OD03010416	2003-01-22	1.5	1.75	1.25	0.375
OD02010446	2003-09-06	0.625	-1
OD01010304	2003-08-15	0.875	0.75	0.5	-0.5
OD04010426	2002-12-30	1.125	1.125	0.75	0.5
OD02010418	2003-03-07	0.25	-0.125	-1.125	-2
OD07010214	2003-07-01	0.125	-0.25	-1.25	-2.125
OD07010223	2003-06-14	0.875	0.75	0.5	0.125
OD02010342	2003-07-05	0.5	0.5	-0.75	-2.25
OD01010302	2003-09-04	0.375	0	-0.25	-2.125
OD12010116	2002-09-30	1.75	1.5	1.25	1
OD09010216	2002-10-28	1.25	1.125	0.875	0.25
OD02010104	2003-04-18	1	0.875	0.75	0.5
OD03010204	2003-05-06	1	0.875	-0.5	-2
OD11010221	2002-10-24	1	1	0.75	0.25
OD10010330	2003-03-24	1.25	1.25	0.625	0.75
OD08010201	2003-05-06	2	1.75	1.5	1
OD09010132	2002-10-02	0.75	0.75	0.25	-0.25
OD11010315	2003-06-30	0.375	0.5	0	-1.375
OD02010219	2003-02-18	-0.25	-1	-2.25	-2.625
OD01010405	2003-07-19	1.5	1.375	1.375	1
OD10010222	2002-11-28	0.875	1	-0.625	-0.125
OD07010425	2003-05-08	2.5	2.5	1.75	1.5
OD03010221	2002-11-18	0.875	1	-0.625	0.125
OD03010408	2003-08-08	2	1.75	1.25
OD04010612	2003-01-30	1.75	1.25	0.875	0.75
OD03010437	2003-01-20	1.25	1.75	0.875	0.25
OD03010524	2003-03-05	2	1.75	1.5	1.25
OD08010127	2002-09-14	3.25	3.25	3	3
OD09010107	2003-05-21	1.375	-0.125	1.25	0.375
OD12010122	2003-05-07	1.25	0.375	0	-0.375
OD08010315	2002-09-26	1.25	1.125	0.25	-0.25
OD08010432	2002-12-15	0.75	-0.5	-2	-3.25
OD01010303	2003-05-13	1.875	1.875	1.75	1.125
OD04010228	2002-12-03	1.75	1.25	1.25	1.25
OD01010419	2003-03-19	1.25	1.5	1.125	1
OD02010443	2003-04-29	1.375	0.875	0.25	-0.875
OD02010511	2002-11-25	0.5
OD08010340	2002-11-15	1.375	1.5	1.25	0.75
OD11010305	2002-11-04	1.25	1.5	0.75	0.125
OD10010401	2002-09-13	1.875	1.75	1	1.125
OD02010517	2003-05-25	1	-0.625	-1	-0.75
OD01010201	2002-11-26	1.25	0.75	0.25	-0.75
OD06010124	2002-10-04	1.25	0.75	-0.375	-0.75
OD05010330	2002-09-22	-0.125	-1.25	-2.25	-3.5
OD03010332	2003-03-23	1.5	0.25	0.875	-0.125
OD02010514	2003-01-30	0.625	-0.75	-2.125	-3.75
OD02010216	2002-11-27	0.625	-0.75	-2	-3.5
OD12010130	2003-04-17	0	0.25	0.25	-0.5
OD08010106	2003-01-22	1.375	0.375	-2.125	-3.5
OD02010339	2003-01-19	1.25	0.25	-0.75	-1.5
OD02010224	2002-10-13	1	0.75	-0.875	-2
OD02010501	2002-09-20	1.5	1.5	1.25	0.875
OD03010126	2003-08-01	1.25	1.25	0.5	-1
OD09010133	2002-12-18	1.875	1.5	1.5	1.5
OD03010337	2002-12-05	1.25	0.875	-0.5	1
OD06010107	2002-10-26	0.375	0.625	0	-0.625
OD04010401	2003-07-04	1.125	1.25	0.25	-0.5
OD08010228	2003-04-13	2.5	2.375	1.875	1.5
OD03010535	2003-05-10	2	1.875	1.875	1.25
OD10010325	2003-08-29	2.375	1.625	0.375	0.625
OD08010328	2003-02-28	0.625	0.25	-0.875	-2.625
OD06010220	2003-03-16	1.75	1.375	1	-0.25
OD07010410	2002-11-17	1.875	1.625	1.125	0.75
OD07010112	2003-08-13	0.875	0.25	-0.25	-1.5
OD08010318	2003-03-03	1	0.25	-0.875	-2
OD06010239	2003-06-18	0.5
OD10010413	2002-12-03	0.625	0.5	-0.375	-0.75
OD03010116	2002-07-18	1	0.75	1	0.75
OD11010234	2002-08-13	1	1	0.5	0.5
OD10010411	2003-03-29	6.25	5.75	5.5	5.375
OD06010233	2002-10-30	1.375	1.25	1	0.75
OD06010309	2003-01-11	2	2	0.25	0.75
OD04010536	2002-10-05	1.25	-0.125	0	-1
OD02010142	2002-09-24	0.125	-1.125	-2	-3.5
OD12010114	2003-01-30	1	1.125	0.75	0.5
OD10010228	2002-11-03	0.875	0.75	-0.5	-1.25
OD02010217	2002-12-16	0.625	-0.125	-2.125	-3.75
OD01010232	2003-01-31	0.75	0.875	0	-0.25
OD01010219	2003-08-23	1.375	0.875	0.5	0
OD07010201	2003-01-15	0.75	-1.25	-3.125	-3.25
OD12010218	2003-06-04	1.75	0.875	0.25	0.875
OD03010133	2002-09-11	-0.5	-1.5	-1	-1.625
OD08010215	2003-09-10	-0.5	0.125	-0.375	-0.25
OD07010508	2003-04-15	1.875		1.375	1.25
OD04010107	2003-08-01	1.375	1.25	1.125	0.5
OD07010107	2003-02-01	3.375	2.875	2.375	1.75
OD02010318	2003-03-06	2.5	2.5	2.25	1.75
OD12010125	2002-12-19	1.75	1.25	1.5	1.25
OD02010222	2002-12-12	1.5	1.5	0.875	0.625
OD04010112	2002-11-08	1.5	0.75	0.375	0.125
OD08010210	2002-10-15	1.75	1.5	1.25	1
OD04010214	2003-08-13	1	1	0.25	-0.25
OD12010105	2003-02-02	0.375	-1.25	-3.5	-4.5
OD03010534	2003-05-12	1.75	1.125	0.75	0.25
OD04010601	2003-07-17	0.125
OD08010324	2003-07-25	1.5	1.5	0.875	0.75
OD06010335	2003-06-09	0.75	0.5	0.375	-0.125
OD05010318	2002-09-30	1.5	1.5	1	1.125
OD11010302	2003-07-01	1.375	1.625	1.5	1.125
OD03010517	2003-08-03	2.5	1.875	1.25	0.625
OD04010102	2002-10-26	0.25	-0.125	-1.625
OD10010218	2003-02-25	1.875	1.5	1.375
OD10010118	2003-02-25	2	1.375	1
OD11010312	2002-10-06	0	-2	-3.5	-4.875
OD08010235	2002-12-06	1.75	1.625	1.5	1.125
OD07010535	2002-12-22	1	0.25	-0.875	-0.75
OD03010243	2003-05-17	1.375	1.5	0	1
OD12010341	2003-05-19	1	0.75	0.125	-0.5
OD01010209	2003-07-28	1.625	-0.625	0.875	1.125
OD07010409	2003-07-24	1.5	1	0.5	-0.5
OD03010136	2002-12-12	1.375	1.25	0.25	-0.25
OD01010205	2003-03-10	1.625	1.5	1.5	1
OD02010419	2003-06-14	1.5	1.375	-0.25	0.5
OD04010311	2003-03-26	2	1.75	1	0.875
OD11010206	2003-03-27	1.625	1.5	1	-0.75
OD03010438	2003-07-08	0.875	0.375	-0.25	-1.375
OD07010528	2003-10-28	1.75	1.25	1.25	0.75
OD04010125	2003-10-04	1.625	0	0.625	0.125
OD01010402	2003-02-11	2.5	2.5	1.875	1.75
OD02010305	2003-07-07	1	0.375	-0.5	-0.75
OD08010128	2002-10-07	0	-0.625	-2.125	-3.375
OD01010129	2003-02-12	0.75		0.25	-0.5
OD01010411	2003-08-02	0.625	0	-0.25
OD08010317	2003-07-29	-0.375	-1	-0.5	-0.875
OD08010322	2002-10-04	2	1.875	1.75	1.5
OD07010505	2003-01-11	1.5	1.375	1	0.5
OD02010115	2002-12-03	1.625	1.625	1	1.25
OD07010131	2002-11-13	1	0.625	0.625	0.25
OD07010311	2003-02-26	0.5	-0.875		-2.25
OD04010619	2003-01-30	1.75		1.375	1.5
OD01010414	2003-08-30	1.375	1.5	1.25	1.375
OD10010320	2002-12-23	1.5	1.75	1.125	0.5
OD07010623	2002-12-12	1.25	1.125	0.75	0.5
OD07010618	2003-05-09	1.25	0.625	-0.375	-0.875
OD01010202	2003-09-04	0.125	-0.125	-1	-2.375
OD07010205	2003-03-29	0.875
OD07010404	2003-01-14	1.125	0.875	0.75	0.25
OD02010341	2003-07-14	0.75	-2.125	-3.5	-4.25
OD06010311	2003-07-26	1.25	1.5	0.875	-0.25
OD10010424	2002-09-08	0.75	0.875	0.25	0.375
OD04010117	2002-11-21	1.25	0.375	-0.625	-0.875
OD04010120	2003-08-24	2.125	-0.125	0.125	1.25
OD07010124	2003-07-25	0.5	-1.5	-2.875	-4.875
OD05010107	2002-12-02	1.75	0.75	0.375	0.75
OD10010422	2002-10-06	2	2	1.5	1
OD03010217	2002-10-22	1.25	1.375	1.375	0.875
OD07010327	2003-02-19	1.5	1	0.75	-0.25
OD04010412	2003-03-11	1.5	1.25	0.75	-0.375
OD07010614	2003-09-29	1.25	1.25	0.875	0.625
OD04010407	2002-11-18	1.375	0.75	0.125	-0.25
OD07010123	2003-04-05	0.875	0.75	0.5	-2
OD02010410	2002-09-12	0.25	0	-1.5	-3.5
OD02010403	2002-07-24	1.25	0.75	-0.25	-2.25
OD03010439	2003-04-13	2.125	2.25	1.5	0.75
OD02010309	2002-10-23	0.875	0.75	0.25	-0.875
OD01010404	2003-01-23	2.125	0.75	0.625	0.375
OD07010619	2003-02-19	1.5	1	0.75	0.25
OD01010228	2003-08-25	1.5	1.375	1.25	0.875
OD06010231	2003-08-20	1.125		0.125	-0.375
OD03010213	2003-06-09	1.625	1.375	0.5	0.75
OD01010130	2003-05-20	1	-0.125	-0.125	-0.75
OD04010414	2003-04-18	1.125	1	0.5	-0.25
OD07010231	2003-04-11	0.625	-0.5	-2.25	-4
OD06010334	2003-06-10	1.25	1	0.25	0.5
OD01010107	2003-07-23	0.75	-0.625		-5
OD03010311	2002-09-29	1.375	1.125	0.375	0
OD01010421	2003-04-04	0.875	0.25	-0.75	-2.125
OD04010607	2002-10-03	3.375	2.25	0.625	0.5
OD08010218	2003-03-08	1.25	1.25	1	0.5
OD07010412	2002-12-30	2.375	2	1.75	1.25
OD06010226	2003-01-22	0.5	-0.5	-0.75	-0.5
OD07010533	2002-12-18	1.25	0.875	1.125	0.875
OD04010526	2003-05-12	1.625	-1.25	1.125	0.25
OD03010539	2002-11-24	0.75	0.25	0.5	0
OD07010625	2003-04-21	2	0.5	0.5	-0.875
OD04010222	2002-11-22	1	0.75	0.25	0
OD02010522	2002-10-11	1.25	0.75	0.375	-1.5
OD04010410	2003-02-11	1.875	2.125	1.75	1.625
OD01010301	2003-07-03	2.125	2.375	1.75	1.875
OD05010322	2002-12-10	0.25	-0.625	-2.875	-4
OD11010127	2002-09-14	2	1.75	1.25	0.75
OD01010213	2003-02-28	1.75	1.25	1.25	0.75
OD02010327	2003-05-29	1.375	1.25	1	0.75
OD01010136	2003-07-29	1.375	1.5	1	0.75
OD08010105	2002-11-25	1.375	1.5	1	0.5
OD04010534	2003-04-26	1.125	-1.25	-1.75	-3.5
OD12010301	2002-11-24	0.25	-0.375	-2	-2.25
OD02010212	2002-11-12	2.5	1.875	0.625	0.25
OD08010118	2002-12-21	1.5	1.625	1.5	0.5
OD03010402	2003-10-11	1.125	0.875	0.625	0.25
OD12010335	2003-08-17	1.5	1.625	1.25	0.75
OD11010210	2003-02-27	2	1.75	1.25	1.125
OD01010101	2003-07-01	1.875	1.625	1.75	0.625
OD04010503	2002-12-10	1.375	1.125	0.625	-0.625
OD05010124	2002-10-30	1.375	1.25	1	0.5
OD08010314	2003-05-31	1.75	1.25	1.125	1
OD07010209	2003-08-25	3.25	1.25	3	3.125
OD04010405	2002-11-06	1.5	1.5	1.25	1
OD11010303	2003-01-26	2.375	2.5	2	2
OD03010512	2001-07-15	1	1.25	0.5	0.375
OD02010445	2002-09-08	3.5	3.5	2.625	2.625
OD01010217	2003-07-12	2.25		1.5	1.125
OD07010632	2003-08-06	1.5	0.375	0.25	-0.375
OD05010317	2002-12-01	1.125	1.25	1.125	0.375
OD07010314	2003-03-29	1	0.125	-0.875	-2.75
OD08010126	2003-02-19	1.25	0.875	0.25	-0.5
OD07010301	2003-06-01	1	0.5	-0.25	-1.5
OD03010425	2003-09-10	1	1.375	0.125	-1.75
OD01010422	2002-11-06	1.75	1	0.75	0.75
OD01010222	2003-03-23	1	1.125	0.625	0.125
OD03010448	2002-11-08	1	0	-1.875	-3.25
OD03010208	2003-06-01	1.625	1.75	-0.5	0.75
OD09010116	2003-04-23	0.875	0.625	0.25	0.25
OD08010428	2002-12-18	0.5	0.5	-1	-3
OD12010102	2003-01-03	0.75	-1	0.375	-0.25
OD10010307	2003-02-25	2.25
OD09010214	2003-03-30	-0.25	-0.625	-0.625	-1
OD07010207	2002-10-15	1	0.75	0.5	-1.5
OD02010435	2002-10-16	1.75	1.375	0	0.5
OD06010307	2003-01-23	1	0.625	0	-0.375
OD09010210	2002-12-06	2.25	2.25	1.875	1.875
OD02010137	2002-11-08	1.75	1.25	0.5	-0.75
OD02010204	2003-02-20	1.75	2	0.5	1.375
OD09010102	2003-01-28	2.25	1.75	1	1
OD05010312	2003-02-07	1.875	2.375	0.25	1.75
OD07010302	2003-05-13	2	1.875		0.125
OD07010635	2002-12-16	1.5	0.5	0.25	-1
OD04010502	2002-10-17	1.5	0.5	1.25	1
OD09010141	2003-05-17	2.125	1.75	0	0.75
OD03010119	2002-12-19	1.5	1.75	1.25	1.875
OD01010319	2003-08-15	1.5	1.625	0.5	0.75
OD01010430	2002-09-30	1.25	0.875	0.75	0.75
OD09010131	2003-06-26	1.25	0.625	-0.75	-0.875
OD01010333	2002-12-20	1.25	1.25	1	0.375
OD10010315	2003-01-05	0.875	0.125	-0.75	0
OD03010235	2002-12-06	1.125	0.875	-0.5	-2.25
OD10010426	2003-01-02	1.5	1.25	1	0.875
OD01010215	2002-11-29	1.625	1.125	1	0.5
OD07010411	2003-06-06	1.625			-0.25
OD07010643	2003-06-25	1.375	1.375	1	0.875
OD11010202	2003-04-29	1.625	1.625	1.625	1
OD08010411	2002-10-03	1.25	1	1
OD07010609	2003-08-22	2.875	2.5	2	1.875
OD07010430	2002-09-14	1	-0.375	-0.75	-1
OD02010525	2003-02-28	0.375	-0.875	-2.75	-3
OD01010223	2002-11-28	1.875	1.75	1.25	0.75
OD06010240	2003-05-30	-0.25	-0.75	-3	-5.375
OD07010224	2003-01-04	0	-0.625
OD07010117	2002-11-22	0.75	0	-1.75	-2.25
OD01010206	2002-10-25	1.5	1.25	1.125	1
OD07010424	2002-12-10	1.125	0.125	0.5	0
OD03010420	2003-05-11	0.875	0.75	0.5	0.25
OD07010105	2002-12-06	1.75	2	1.5	0
OD03010521	2003-07-20	2.25	1.75	1.25	0.625
OD01010425	2002-07-28	1.75	2	1.5	1.375
OD03010412	2003-04-05	0.75	0.875	0	-0.625
OD08010207	2003-02-18	1.375
OD02010433	2002-09-18	1.25	1	0.375	-1.375
OD01010322	2003-03-13	1	0.75	-0.25	-1.5
OD01010433	2003-01-22	1.25	1.125	0.875	0.75
OD04010436	2002-10-04	2	1.625	0.5	1.5
OD10010213	2003-02-23	0.5	0.375	-0.125	-0.375
OD07010402	2002-11-25	1.75	1.125	0.25	0.625
OD12010207	2003-05-15	3	2.75	2	3.125
OD06010305	2002-10-11	1.75	1.625	1.625	0.75
OD02010202	2003-01-11	1.75	1.875	1.75	0.75
OD05010110	2003-03-08	1.375	1.125	0.75	0.625
OD07010420	2002-10-31	1.75	1.75	1.5	1.25
OD08010323	2003-02-27	1.75	1.375	1.125	1
OD09010117	2003-05-07	1.5	0.375	-0.125	0.625
OD02010504	2003-07-18	1.875	1.75	1.375	1.125
OD10010326	2003-05-23	1.5	-0.125	0.875	0.75
OD12010330	2002-10-17	1.125	0.5
OD08010302	2003-05-14	1.5	1.5	1.375	1.375
OD03010210	2003-06-22	1.5	1	0.5	0
OD09010104	2003-04-17	1.5	1.25	1	0.25
OD10010109	2003-03-27	2.125	1.625	1.5	1.25
OD08010231	2003-04-03	0.375	0.625	-0.125	-1.25
OD03010103	2003-02-28	1.875	1.75	1.75	1.5
OD11010231	2002-10-23	1	1.125
OD02010408	2003-06-07	0.5	0.625	0.25	-1
OD08010422	2002-09-02	1.5	0	0.625	0.5
OD03010541	2003-08-06	3.375	3.25	2.25	1.875
OD10010316	2003-03-11	2.25	2.25	1.5	0.75
OD08010424	2002-10-26	1.875	2	0.125	1
OD07010423	2003-07-23	0.75	0.75	0.5	-0.5
OD02010537	2002-12-05	1.25	1.125	0.5	-0.375
OD05010204	2003-07-02	-0.375	-2	-3.625	-4.5
OD09010124	2002-12-09	1.5	0.375	1.25	0.5
OD02010316	2003-05-05	2.5	0.5	1.75	0.5
OD03010531	2003-04-24	0.375	-0.75	-1.25	-2.75
OD12010103	2003-04-10	0.375		-0.25	-1.5
OD04010129	2003-08-25	1.25	1.25	0.5	-0.75
OD12010320	2003-07-06	-0.125	-0.875	-1.375	-0.875
OD03010127	2002-11-12	1.75	1.5	0.875	0
OD11010333	2003-01-02	1	0.375	-0.5	-1.375
OD01010403	2003-08-23	1.5	1.375	1	1
OD03010232	2003-01-21	1.625	-1.375	0.25	1.125
OD04010620	2003-04-14	1.125	1.25	0.75	0.875
OD03010229	2002-12-23	1	0.375	-0.125	-0.5
OD07010125	2003-01-19	1.25	1.375	1.125	0.875
OD05010302	2002-12-04	3.875	4	3.625	3.5
OD06010339	2003-04-03	1	0.75	-0.75	-1.5
OD10010203	2003-04-23	1.25	0.875	0	-1.75
OD02010421	2003-05-02	2	0.375	1.375	0.75
OD07010401	2003-04-16	1.5	1	1.25	1.25
OD05010206	2003-04-02	1.375	1.375	1	1
OD04010527	2002-11-02	2.75	0.75	1.75	1.25
OD11010118	2003-03-20	1.5	1.5	1	1
OD07010233	2003-02-06	2.125	2	1.375	1
OD03010523	2003-07-29	1.75	1.5	1.5	0.875
OD04010418	2002-12-20	-1.25	-2.5	-3.5	-0.75
OD10010302	2003-05-28	1.625	0.625	0.625	1
OD08010316	2002-10-17	1	1.25	0.25	-0.875
OD07010537	2003-03-22	2	2.125	1.375	-0.5
OD02010428	2003-05-27	0.875	-0.875	-2	-2.75
OD09010140	2002-04-19	1.875	0.5	1.25	1
OD12010233	2003-07-18	0.875	0.75	0.75	0
OD03010503	2003-08-28	1.25	1.375	1	0.75
OD12010339	2003-06-23	1.375	1	1	0.875
OD10010309	2002-12-20	1.5	1.5	1	1
OD06010113	2002-09-16	0.75	0.5	-0.5	-1.5
OD02010240	2003-06-18	1.25	1.125	0.25	-1
OD03010542	2003-04-08	0.875	1	0.75	-0.25
OD07010627	2003-06-22	0.75	0.75	0.375	-0.5
OD11010217	2002-12-10	-2.625	-4.125	-5.5	-6.75
OD07010119	2002-12-11	1.75	0.5	-0.125	-2.25
OD02010502	2003-06-02	2.5	1.375	0.5	0.375
OD11010317	2002-12-17	0.375		-0.625	-1.25
OD10010436	2003-01-28	1.125	1.375	1	0.625
OD02010530	2003-03-10	2.5	2.25	1.5	0.75
OD02010218	2003-03-07	2.75	2.875	2.125	2.75
OD04010331	2003-05-18	1.375	1.375
OD12010219	2003-04-14	0.375	-1	-2.5	-2.875
OD09010237	2002-11-03	1.125	0	0.25	-0.25
OD02010226	2003-10-27	1.5	1	1	0.375
OD03010310	2002-11-19	0.875	0.5	0.875	0.625
OD08010321	2002-12-19	1		0.375	0
OD02010145	2003-08-25	1.5	1.25	0.375	-0.5
OD01010118	2002-11-04	1.75	1.5	0.75	-0.25
OD10010221	2002-04-11	1.75	1.375	0.75	0.625
OD12010324	2003-07-21	1.875	1.75	1	0.875
OD11010204	2003-07-18	1.25	1.5	1	1
OD09010120	2002-12-18	-0.625	-3	-4.125	-4.5
OD07010239	2003-02-21	0.75	0.875	0.5	-0.375
OD07010407	2003-04-06	1	0.5	0.25	-0.25
OD08010335	2003-03-10	1	0.5	0.5	-0.25
OD02010423	2003-06-19	0.875	-0.25	-2.75	-5.25
OD10010125	2003-08-01	1.375	0.875	0.125	-0.75
OD07010403	2003-01-25	1	0.75	0.75	-0.25
OD08010120	2002-10-22	1	1.125	0.75	-0.75
OD11010209	2003-04-21	1.25	1.375	1.125	0.375
OD01010312	2002-10-17	1.75	-1.75	1	0.5
OD02010529	2003-03-20	1.25	0.25	0.5	-1.125
OD12010210	2003-02-24	0.625	0.75	-0.625	-0.875
OD04010332	2003-08-14	1.375	0.625	-0.375	-2.25
OD06010224	2003-05-10	0.75	0	-1	-1.875
OD08010216	2003-03-25	3	2.375	2	1.625
OD02010208	2002-11-15	1.375	0.75	0.25	-0.875
OD05010218	2002-09-14	3.625	3.75	3	3.125
OD10010305	2002-11-27	1	1	0.25	0.25
OD02010332	2003-05-31	2	1.5	0.875	-0.25
OD02010114	2003-05-13	1	1.375	1.125	0.125
OD12010127	2002-10-19	0.875	0.5	-0.375	-1.25
OD06010215	2002-09-15	1.25	0.25	1	0.75
OD04010304	2003-03-11	1.5	1.375	1	0.75
OD03010113	2002-07-08	0	-0.125	-0.75	-2.125
OD01010235	2002-12-21	0.25	0.75	0.375	0.25
OD07010238	2003-04-23	1.375	1.375	1.375	1.125
OD12010211	2002-09-12	2.5	0.375	-0.25	1.25
OD12010231	2002-10-16	2.125	1.75	1.25	1.125
OD07010501	2002-11-19	0.375	-0.125	-1.25	-3.5
OD08010326	2003-02-19	1.5
OD05010223	2003-06-04	2	1	1	0.5
OD06010102	2003-03-08	0.625	-1.125	-1.75	-3
OD03010318	2003-07-10	1.125	1.125	0.75	-0.125
OD02010527	2002-09-12	1.75	1.375	1.25	1.25
OD03010339	2003-03-02	2	2	1.625	1
OD11010308	2003-08-21	1.625
OD02010440	2003-10-15	2	1.5	1.375	0.625
OD07010313	2002-09-21	1.5	1.25	1.125	1
OD06010108	2002-11-29	1.5	1.5	0	-0.75
OD06010332	2002-12-26	2.875	3.25	2.75	2.5
OD10010205	2002-11-21	1.125	0.25	-0.75	-2
OD02010430	2003-05-25	1	0.75	0.25	-0.625
OD05010229	2002-09-26	1	0.75	-0.25	-0.625
OD03010547	2003-04-24	1	0.875	0	-1.875
OD02010310	2003-01-07	0.625	0.75	0.5	-0.875
OD04010604	2003-02-22	2.125	1.875	1.375	0.5
OD01010135	2003-04-06	1.25	1.5	1.25	1
OD10010114	2002-11-29	1.125	1	0.875	0.5
OD05010329	2002-07-31	1.25	1	0.75	0.5
OD08010312	2003-05-08	1.625	1.375	0.375	-0.5
OD10010408	2003-03-10	1.25	0.75	0	-0.5
OD08010103	2003-02-24	1.125	0.75	0.625	0.25
OD04010615	2003-07-16	1.875	1.625	1.75	0.75
OD07010211	2003-06-18	0.375	-1.5	-3.75	-1
OD02010343	2002-11-01	1.5	1	0.5	-0.375
OD09010112	2002-09-05	1.5	0.875	-0.5	0.75
OD08010116	2003-05-29	0.875	1	0.25	-0.5
OD11010108	2002-11-27	0.5	0.375	-0.25	-1.25
OD11010130	2002-09-15	1.75	1.625	1.75	1.5
OD04010110	2002-10-31	0.625	0	-1.375	-3.25
OD12010325	2002-10-25	1.375	1.25		0.25
OD11010208	2002-09-02	1.5	1.125	0.5	-1
OD03010335	2003-10-15	2.125	2.375	2	1.875
OD07010442	2002-10-23	-0.5	-0.75	-1.875	-3.125
OD02010426	2002-12-09	1.75	1.25	0.75	0
OD10010334	2002-10-20	2.25	1.75	1.5	1
OD12010115	2003-01-29	2.5	2	1.75	1.25
OD09010130	2002-10-28	1.25	1	0.5	0.5
OD08010217	2002-09-30	1.625	1.75	1.75	1.25
OD07010212	2003-07-29	1.625	1.25	1	0.875
OD10010112	2003-02-05	1.75	2.25	1.625	1.75
OD08010433	2003-01-16	1.75		1.75	1.25
OD05010116	2003-02-04	1	0.375	-0.25	-0.75
OD03010108	2003-07-10	0.25	0	-1.25	-4
OD07010640	2003-01-03	2.375	1.875	1.375	1.25
OD08010403	2003-07-04	0.875	-0.125	-0.5	-1
OD08010426	2002-12-29	1.125	0.625	-0.125	-1.375
OD03010303	2003-10-10	2	2	0.25	0.625
OD07010309	2002-12-17	1.5	0.75	0.625	0
OD07010612	2003-02-11	1.25	-0.375	-0.25	-1.375
OD10010406	2003-03-31	1.5	1.5	1	0.75
OD04010631	2003-06-13	0.25	0	-0.25	-1.25
OD07010422	2003-01-22	1.125	0.5	0.5	0.25
OD04010428	2003-08-07	0.625	-0.875	-2.125	-3.75
OD07010141	2003-02-26	2.25	2	0.5
OD07010312	2002-12-16	1.125	1.125	1	0.75
OD08010304	2003-06-19	1	0.75	0	-1.5
OD08010230	2003-02-25	1.625
OD03010519	2003-07-13	1.125	1	0.25	0
OD04010530	2003-05-23	0.875	0.125	-1.25	-2
OD07010604	2003-09-30	1.625	0.5	0.75	-0.75
OD10010313	2003-02-03	0.25	0	-1.875	-2.625
OD02010228	2002-11-08	1.875	2	2.125	1.875
OD01010420	2003-01-25	0.5	-0.5	-0.375	-0.25
OD07010515	2003-05-28	1.125	1.25	0.5	0.5
OD06010327	2002-09-16	1.5	-0.25	-2
OD02010108	2003-05-15	0.375	-0.5	-2.5	-4.25
OD03010501	2002-10-25	1.25	0.75	0.25	0.5
OD12010109	2003-03-13	2	1.5	0.875	0.125
OD07010118	2002-12-11	1.5	0.625	1.25	0.5
OD03010504	2002-10-21	1.25	1.375	0.75	0.75
OD07010235	2003-05-04	1.75	1.5	1.375	1
OD02010516	2003-06-21	1.5	1	-0.125	0.125
OD02010233	2003-06-29	1.125	0.25	-0.625	-1.75
OD07010434	2003-06-02	1.625	1.5	0.5	-0.375
OD05010128	2003-07-08	0.375	0.375	0.25	-0.25
OD02010547	2003-04-25	-0.125	-1.25	-2.625	-3.875
OD09010105	2003-08-03	1.75	0.25	0.5	1.75
OD09010230	2002-09-05	0.875	0.875	0.625	-0.125
OD04010538	2002-12-20	1.625	1.25	0.875	0.5
OD07010507	2003-04-24	1.25	0.5	-0.5	-1.25
OD03010404	2002-10-19	1.75	1.25	1	0
OD01010313	2003-08-29	-0.125	-2.25	-4	-5.875
OD07010326	2003-01-22	3	2.875	2.375	1.25
OD08010408	2003-04-20	2.25	2.25	1.625	1.5
OD09010212	2002-06-14	1.25	1.25	-0.25	1.25
OD09010127	2003-06-25	1.75	-0.375	-0.5	-0.75
OD02010422	2003-07-29	0.75	0.25	-0.25	-1.5
OD06010114	2003-04-12	2	2.25	1.75	1.375
OD10010130	2002-10-03	0.125	0.5	-0.25	-1.375
OD07010510	2002-10-13	1	0.25	-0.75	-1.75
OD03010324	2002-10-07	2	1.625	1	0.125
OD03010514	2003-01-17	0.5	0.25	-1.125	-3.125
OD07010318	2003-08-18	3.125	2.75	2.625	2.75
OD01010119	2003-09-01	2.625	2.75	2.125	1.75
OD04010429	2003-06-11	1.375	1.25	1.25	1
OD06010337	2003-04-17	0.25	0.375	0.25	-1.125
OD02010416	2003-01-03	0.25	-0.625	-2.375	-3.375
OD02010127	2003-05-25	2.75	2.25	0	1.25
OD12010204	2002-12-20	1	1.125	0	0.5
OD11010233	2003-05-11	1	1
OD08010119	2003-06-14	1.5
OD04010204	2002-12-09	0.5	0.5	-0.25	-1.25
OD07010414	2003-08-06	1.375	1.5	0.75	0.25
OD09010233	2003-06-21	1.125	-0.125	-1	-2.25
OD07010525	2002-11-07	1.25	0.5	1	0.875
OD06010104	2003-04-28	0	0.125	-0.5	-1.25
OD06010206	2003-07-07	1.125	0.5	0.5	0.75
OD11010224	2003-02-23	2.125	1.625	1	0.5
OD02010413	2003-01-14	0.875	-0.25	-0.5
OD04010413	2003-04-09	1	0.875	0.5	0.125
OD01010406	2003-06-02	0.875	0.125	0	-0.625
OD07010213	2003-07-02	-1.5	-2.875	-3.75	-4.375
OD08010239	2003-05-13	1.375	1.25	1	0.75
OD05010321	2002-10-22	1.5	1.5	1	0.25
OD09010109	2002-10-30	1.5	1.5	1	0.875
OD06010204	2003-08-27	1.625	-0.25	1.25	1.25
OD03010334	2002-10-31	0.5	0.25	-0.625	-2.125
OD02010141	2003-06-25	2.625	2.5	2.375	2
OD07010620	2003-04-29	2.25	1.875	1.5	1.625
OD07010509	2003-06-04	1.875	1.75	1.25	0.875
OD08010332	2002-10-06	1.375	1.625	1.25	0.75
OD06010238	2002-11-09	1.5	0.75	0.25	0
OD07010135	2003-06-10	1.375	1.25	1	1
OD04010523	2003-07-16	2	1.375	0.375	-0.5
OD05010119	2003-04-15	1.875	1.75	1.375	1.375
OD09010229	2002-11-07	1.375	1.5	1	0.75
OD04010234	2002-12-13	0.875	0.75	0.75	-0.375
OD07010642	2003-05-06	1.5	1.375	1.25	0.75
OD01010134	2003-08-07	0.75	1.125	0.75	-0.75
OD12010319	2003-04-04	1.75	1.5	0.75	0
OD07010338	2003-03-24	1.875	1	0.75	-0.75
OD02010207	2002-09-17	2	1.75	1.375	0.625
OD12010309	2002-11-22	1	-0.625	0	0.5
OD08010233	2002-09-22	1.25
OD07010626	2003-04-21	0.875	0.125	-1.25	-2.75
OD01010212	2003-05-30	1.25	1.25	1
OD04010325	2003-08-24	1	1	0.875	0.75
OD07010103	2003-06-09	-2.125	-4.25	-6.125	-7.875
OD07010431	2003-04-20	1.5	1.5	0	0
OD01010316	2003-01-15	1.375	1.25	0.875	0.25
OD05010129	2003-03-09	1.25	0.125	-1.625	-2.25
OD07010134	2003-01-21	1.25	0.125	-0.25	-0.5
OD12010327	2003-01-01	0.875	-1	-1.125	-2.75
OD04010105	2003-04-11	1.25	1	0.875	0.25
OD01010305	2003-09-09	1.5
OD10010303	2002-10-08	1.25	0.625	0.375	0.5
OD05010310	2003-03-18	1.625	1.375	-0.375	0
OD04010119	2003-07-11	1.625	0.625	-0.25	0.375
OD07010613	2002-12-11	0.5	-0.25	-2	-3.25
OD07010426	2003-07-10	0.625	0	0	-0.875
OD02010220	2002-12-22	0.25	0	-1	-1.625
OD07010408	2003-09-09	1	0.25	0.625	0.5
OD09010226	2003-06-21	1.75	1.375	0.875	0.5
OD09010203	2003-02-01	1.25	0.75	0.5	-0.75
OD10010116	2002-10-08	1.5	1	0.75	0
OD01010104	2003-06-16	2.125	2.125	1.625	1.625
OD10010105	2003-07-03	0.75	0.5	-0.375	-2
OD03010330	2003-01-23	1.25	0.875	1	0.875
OD11010114	2003-05-25	4.125	4.375	4.125	2.25
OD11010328	2003-03-14	1.375	1.25	0.625	0.5
OD08010416	2003-02-03	1.625	1.25	0.5	0.25
OD11010116	2003-04-20	1	1	0.25	-1.125
OD07010110	2002-11-06	1	1.125	0.75	0.75
OD10010304	2002-10-20	0.5	-0.25	-1	-1
OD11010134	2002-03-15	0.625	0.5	0.25	-1.5
OD03010301	2003-03-25	-0.25	-1.75	-3
OD05010315	2003-04-08	1.25	0.875	0.625	-1
OD05010326	2003-03-18	1.375	1.375
OD04010220	2002-11-03	1.375	1.375	1.375	0.875
OD04010134	2002-11-25	1	0.5	0.75	0.625
OD03010530	2003-06-18	1.125	0.875	-1.875	-1
OD01010412	2002-08-23	1	1.125	1	0.75
OD01010120	2003-02-14		1
OD11010126	2003-07-31	1.75	1.375	0.375	-0.25
OD01010204	2003-07-18	1	0.625	0.25	-0.125
OD07010222	2002-10-08	2.125	2.5	1.75	1.5
OD12010334	2003-07-14	1.75	1.625	1.5	1.25
OD08010136	2002-10-28	1.875	1.375	0.25	0.125
OD05010120	2003-07-29	1.625		1.25
OD06010314	2002-12-22	1.5	0.625	0.625	0.25
OD10010232	2002-12-05	0.25	-0.5	-0.75	-1.5
OD01010423	2003-04-09	1.75	1.25	0.75	0.75
OD04010135	2003-05-05	1.125	0.5	0.375	0.25
OD04010420	2003-08-26	0.875	0.5	0	-0.75
OD03010525	2002-02-20	1	0.875	0.75	0
OD01010123	2002-10-28	1	0.75	0.5	-0.25
OD08010221	2003-01-23	0.75	0.75	-0.25	-1.875
OD01010108	2003-06-13	1.5	1.75	0.875
OD07010521	2003-05-14	2.625	1.75	1	0.875
OD11010325	2002-09-12	2.75	2.75	2.875	2.5
OD02010542	2003-02-09	1.25	-0.25	-0.375	-1.125
OD04010126	2002-11-15	2.5	1.25	1	1.375
OD08010421	2002-08-13	3.375	1.625	2.25	0.25
OD08010139	2003-07-14	1.5	1.5	1.125	1.125
OD01010231	2003-02-27	1	0	-1.5	-3.25
OD08010226	2003-04-10	1	1.5	1.25	0.625
OD02010245	2003-02-23	2.375	1.5	0.75	1.25
OD02010203	2003-03-31	1.5	1.25	0.75	0.125
OD02010229	2003-08-19	0.75	-0.25	-1.75	-3
OD07010236	2002-10-16	1.25	1.375	1	0.5
OD02010411	2002-09-18	2.125	0.875	0.75	1.25
OD08010124	2002-10-28	1.75	2	1.5	1.5
OD02010534	2003-01-22	0.5	-0.125	-1.5	-2
OD07010416	2002-12-13	0.875	1	-0.375	-0.75
OD08010208	2003-05-23	0.75	0.75	1.25	-1
OD02010405	2003-06-14	1.625	0.75	-0.375	-1.5
OD12010322	2002-10-29	3.625	2.375	0.875	0.75
OD06010229	2002-10-17	1	0.75	-0.375	-1.25
OD09010207	2003-05-01	0.875	1.25	1	0.625
OD12010209	2003-08-22	2.125	1.375	0.125	1.25
OD02010210	2003-05-16	1.25	1.25	0.875	0.75
OD07010443	2002-11-24	1.25	0.875	-0.125	-1.125
OD12010202	2003-02-12	1.125	0.375	-1.25	-2.375
OD11010319	2003-02-08	1	0.875	0.5
OD12010135	2002-09-24	0.875	0.75	-0.5	-0.75
OD02010322	2003-05-31	0	-1.625	-3.25	-4.375
OD01010233	2003-09-12	1.375	1	0.25	-0.375
OD02010429	2002-12-27	1.375	0	0.625	-0.625
OD01010311	2002-10-09	1.625	0.375	1.125	0.375
OD04010205	2002-12-16	1.125	1	0.75	0.75
OD12010332	2002-12-05	1.25	1.125	0.75	0.25
OD05010217	2003-01-12	1.75	1.25	0.875	0.75
OD03010419	2003-05-31	1.625	1.75	1.125	1.25
OD05010327	2003-09-30	0.875
OD07010218	2003-06-24	1.125		0.375	-0.5
OD07010113	2003-06-26	0.875	-0.125	0	-1
OD05010309	2002-10-21	1.25	1.125	1	0
OD06010315	2003-01-24	1.25	-0.25	1.375	1
OD08010305	2003-02-24	1.125	1.375	1.125	0.75
OD09010103	2002-12-07	1.375	0.75	-0.25	0.125
OD07010504	2002-11-11	0.625	0.875	1
OD03010134	2002-09-20	1.25	1.25	0.75	-0.5
OD11010307	2002-07-13	2.125	1.625	0.625	0.5
OD02010425	2003-08-29	1.625	1.25	0.75	0.25
OD02010223	2003-06-09	1	1.125	0.75	0.625
OD03010201	2003-10-18	0.5	0	-1.25	-1.625
OD07010641	2002-12-29	2.25	1.875	1.125	0.5
OD07010427	2003-03-05	1	0.5	-0.25	-1
OD11010133	2003-03-16	0.75	1	0.625	0.5
OD07010503	2003-05-31	0.75	-0.25	-3.5	-1.625
OD07010428	2003-09-14	1.75	1.75	1.875	1.375
OD08010138	2003-05-08	1.75	1.25	1.25	0.75
OD09010111	2002-09-03	-0.5	-2.125	-2.5	-2.625
OD12010121	2003-05-16	-1.125	-2.125	-3	-4.375
OD08010241	2003-09-13	1.625	1.75	1.5	1.125
OD08010308	2003-04-02	1.125	0.875	0.375	-0.625
OD10010121	2002-10-25	1.5	1.375	1	0.75
OD08010415	2003-05-29	2.75	2.75	2	1.5
OD11010124	2002-12-28	1.125	1	1	0
OD02010541	2003-08-20	0.125	0.125	-0.125	-0.375
OD11010327	2002-10-17	1.25	1.125	1	0.25
OD02010227	2003-07-01	1.75	1.75	1	0.75
OD06010205	2002-12-06	1	0.875	0.875	0.5
OD04010509	2003-07-26	1.625	1.125	0.5	0.125
OD07010621	2003-04-05	-0.25	-2	-3.25	-4.5
OD10010314	2003-04-29	1.625	1.25	0.25	0.5
OD12010226	2002-10-27	1		0.5	-0.375
OD07010104	2003-04-23	1.25	0.5	0.375	0.125
OD06010312	2003-07-26	1	0.875	0.5	-0.25
OD01010326	2003-06-30	1.375	1	1	0.5
OD06010140	2003-06-15	1.5	0.75	1	0
OD12010213	2003-03-17	1.5	1	-0.125	-1.125
OD01010132	2003-04-02	1.375	1.75	1.125	1.125
OD04010409	2003-01-30	0.625	-1.25	-2.25	-3.5
OD06010207	2003-01-22	1.25	1.25	0.75	0
OD07010534	2003-07-19	2	0.75	0	-1
OD01010306	2002-11-12	-6.625	-6.875	-7.375	-8.25
OD12010101	2003-06-10	1.75	1.125	0.75
OD04010130	2002-11-24	1	0.875	0.625	0.5
OD01010207	2003-03-12	1.375	1	0.25	0.75
OD04010521	2003-04-13	1.25	1	0.75	0
OD02010239	2003-02-10	0.75	-0.375	-2.25	-3.5
OD03010106	2003-05-30	0.875	-0.5	-1.25	-1.5
OD12010337	2002-10-17	0.5	0.5	0	-1.25
OD03010305	2003-06-20	0.875	0	-1	-1.75
OD12010113	2003-01-12	0.75		-1.5	-2
OD02010401	2003-06-06	1.125	0.875	0.375	-0.5
OD07010101	2003-02-08	1.125	0	-1.375	-3.125
OD03010502	2002-11-28	0.5	-0.25	-0.75	-1.5
OD05010311	2002-10-21	0.375	0.125	0.375	0
OD10010102	2003-02-09	1.125	0.75	-0.125	-1.375
OD01010131	2002-11-24	-3.75	-4.625	-5.125	-6
OD09010221	2003-01-01	1.75	1.375	1	0.625
OD07010220	2002-10-12	1.25	-0.5	-0.25	-0.75
OD06010344	2003-05-14	1.25	1.5	0.875	0.5
OD12010314	2002-10-31	0.75	-0.625	-2	-3
OD07010622	2003-08-13	0.75	0	-1.125	-2.5
OD02010238	2002-11-15	1.25	1.5	1.25	0.75
OD12010138	2003-06-25	0.75	0.375	-0.125	-0.875
OD03010544	2003-02-11	0.125	-1.25	-3.25	-5.125
OD12010220	2002-12-18	1	0.5	-0.75	-2.25
OD03010223	2002-10-15	0.625	0.75	-1.5	-2
OD05010102	2002-12-10	1	1.25	1	0.75
OD01010432	2003-03-23	1.375	0.875	0.5	0.25
OD04010128	2003-01-18	1.75	1.875	1.125	1.25
OD06010304	2002-11-30	1	0.125	-0.75	-2
OD04010226	2002-12-04	0.875	1.25	0.875	0.625
OD03010125	2002-09-12	0.625	0.875	0.5	0.5
OD08010112	2002-11-01	1.625	1.75	1.25	1.25
OD08010439	2002-12-20	-0.25		-2.5	-3.75
OD03010505	2003-02-11	2.375	2.5	-0.375	0.875
OD01010318	2002-11-20	1	0.75	0.375	-0.25
OD03010433	2003-09-10	1.375	0.25	0	-0.75
OD04010636	2002-12-09	1
OD08010132	2003-05-09	1.5	1.25	1.125	0.75
OD03010436	2003-08-22	1.5	1.25	-0.25	-0.625
OD04010514	2003-08-01	1.125	0.375	0	-0.375
OD09010205	2002-09-09	2.75	2.375	2	1.5
OD08010404	2003-01-22	0.75	1	0.75	0.75
OD02010105	2003-07-08	2.375	2	0.375	0.75
OD06010210	2003-04-20	1.375	0.75	0.125	0.125
OD12010112	2003-03-05	1.375		-0.25	-1.5
OD07010215	2002-10-17	1.25	1.375	1.5	1.125
OD12010136	2002-11-28	0.625	0.75	0.25	0
OD07010226	2003-03-11	1.875	1.5	0.75	0.75
OD12010308	2003-03-26	0.5	0.125	-0.125	-0.5
OD04010406	2003-04-07	3.625	3.5	3	3
OD03010515	2003-03-07	1.75	1.875	1.625	0.625
OD05010324	2003-01-10	1.25	1.125	0.75	0.5
OD05010303	2003-08-16	1	0.75	0.5	0
OD02010205	2003-04-11	0.875		0	-1

## Sheet: RELS
ID	Birth	baseline	1st year	2nd year	3rd year	4th year	5th year
S002124	2003-04-04	0.875	0.5	0.125	-0.375	-0.75	-1.25
S002125	2003-04-08	-0.5	-0.125	-1	-1.25	-2	-2.25
S002126	2003-05-30	0.875	-3	0.875	0.125	0.125	0.5
S002127	2003-03-03	1.5	1	1	0.625	-0.5	0
S002128	2003-03-21	-0.5	-0.75	-0.625	-0.875	-2	-2.75
S002129	2003-08-14	1	1	0.5	0.5	0.5	-0.125
S002130	2003-07-19	0.75	0.25	0	0.25	-0.5	-1.125
S002131	2003-02-23	0.625	0.5	-0.625	-0.375	-1.25	-2.5
S002132	2002-07-05	1	0.5	0.25
S002133	2003-02-16	1
S002134	2003-03-03	1	0.75	0.75	0.5	0.25	0.25
S002135	2003-03-17	0.25	-0.875	-2.375	-3.25	-3.75	-4.25
S002136	2003-05-15	1	1	0.25	0.75	0.375	0.375
S002137	2002-01-30	0.375	-0.125	-0.25	0.125	0.5	-0.25
S002138	2003-04-19	0.875	0.75	0.25	-0.75	-1.625	-2.5
S002139	2003-04-18	0.75	0.375	0.125	-0.75	-2.25	-3.25
S002140	2003-04-30	0.875	0.5	-1.125	0.25	0.25	0
S002141	2002-12-04	0.75	0	0	-0.25	-0.25	-0.75
S002143	2003-05-19	-0.625	0.375	0.25	0.25	0.25	0
S002144	2002-12-20	0.625	0.125	0.5		0.125	0.375
S002145	2003-01-14	-1.25	-2	-0.875	-1.25	-1.25	-2
S002146	2003-01-25	-2.25	0.25	-0.25	-0.625	0	-1
S002147	2003-08-26	0.25	-0.25	-0.875	-1.5	-2.375	-3.875
S002148	2002-12-29	-4.25	-5.75	-8		-5.375	-4.25
S002149	2003-01-22	1	-0.25	-1.25	-2.25	-3.375	-4
S002151	2003-01-24	0.625	0	-0.875	-1.5	-2.25	-3
S002152	2002-10-17	0.25	-0.5	0	-0.5	-2.125	-3.75
S002153	2002-10-12	0.5	0.25	-0.375	-0.25	-0.75	-1.25
S002154	2002-10-03	-0.125	-0.5	-2.25	-2.5	-3.25	-4.75
S002155	2003-01-29	0.375	-0.5	0	-0.5	-0.125	-0.375
S002156	2002-11-26	0.375	0.25	-0.5	-1	-1.625	-2
S002157	2003-09-05	1	-1	0	-0.25	-1.25	-1.75
S002158	2003-01-20	-0.25	-2.25	-3.375	-4	-4.75	-5.5
S002159	2003-01-15	-0.25	-1.25	-1.25	-2	-3	-3.375
S002160	2002-11-10	0.375	0.25	-0.625	-1.25	-2	-2.5
S002161	2003-10-08	1	0	-2	-3.625	-4.75	-6.125
S002162	2003-05-04	-1.75	-3.375	-5	-5.75	-7	-8.125
S002163	2003-07-26	0.5	-0.125	0.75	0.25	-0.375	-1.125
S002164	2003-02-19	0.75	0.125	0.25	0.125	0.5	0
S002165	2003-06-29	1	0.25	0.375	0	-0.25	-0.375
S002166	2003-03-17	0.75	-0.75	-1.5	-2.125	-2.375	-3.25
S002167	2003-07-27	0.375	0.125	0	-0.25	0.25	-0.5
S002168	2003-08-07	0	-2	-3.25	-4.75	-5.625	-6
S002169	2003-05-14	0.75	-0.25	-0.5	-2.125	-3.5	-4.5
S002170	2002-10-15	-0.125	0.5	-0.375	-1	-0.625	-1.75
S002171	2003-08-08	0	-0.875	-0.625	-0.625	-2	-1.875
S002172	2002-10-21	-0.5	0.25	-0.5	-1.75	-2.75	-3.5
S002173	2002-11-12	1	0.5	0.375	-0.125	0.125	-0.5
S002174	2003-04-22	-0.125	0	-1	-0.5		-0.25
S002175	2003-02-25	0.375	-0.625	-1.375	-2.5	-3.375	-4.5
S002176	2002-12-19	0.75	0.625	0.75	0.75	0.5	0.5
S002177	2003-05-22	1	0.75	1	1	0.5	0
S002178	2003-08-26	0.25	-0.375	-0.25	-1.875	-1.75	-2.25
S002179	2003-08-06	0.25	0.25	-0.375	-0.25	-1	-1.375
S002180	2003-04-17	0.625	0.375	0.375	0	0.25	0
S002181	2002-12-14	0.625	-0.25	0.25	0.125	0	0.25
S002182	2003-07-01	-1.5	-3.125	-4.375	-6.375	-7.375	-8.25
S002183	2002-12-19	-0.625	0	-1.5	-1	-2	-3
S002184	2002-12-01	-0.5	-0.375	-0.75	-1.75	-2.25	-2.75
S002185	2002-12-04	0.5	0	0.375	0.25	0	-0.25
S002186	2003-03-29	0.375	0.25	0	-1.25	-2.75	-3.5
S002187	2003-03-06	1	0.5	0.125	0	0
S002188	2003-10-11	0.5	-0.25
S002189	2003-07-25	0.625	-0.375		-0.75	-1.5	-2.125
S002190	2003-02-07	0	-0.75	-1.125	-1.625	-1.875	-2
S002191	2002-10-18	-3.25	-0.5	-0.375	-1.375	-2.25	-4.25
S002192	2002-11-12	0.5	0.125	-0.5	-1.875	-3	-3
S002193	2003-07-05	0.5	0.5	-0.75	-2.75	-4.5	-5.125
S002194	2002-09-30	0.5	0.25	-0.125	-0.375		-2.25
S002195	2003-01-17	0.75	0.25	0.125	-0.125	-0.625	-0.5
S002196	2003-02-17	0.625	0.75	0.5	0.25	-0.125	-0.375
S002197	2004-01-19	0	-0.5	0.125	-1	-1.75	-1.125
S002198	2003-01-08	0.375	0.25	0.25	-0.5	0	-0.25
S002199	2003-03-14	1	0.75	0.5	-0.25	-0.5	-0.75
S002200	2002-12-01	0.75	0.25	-0.25	-0.75	-1.375	-1.75
S002201	2003-07-03	0.5	0	0.25	-0.125	-0.5	0
S002202	2003-06-18	0.375	0	0	0	-0.25	-0.375
S002203	2002-10-09	1.125	-0.25	0	-1	-0.625	-0.5
S002204	2003-04-15	0.125	-0.25	-0.125	-0.625	-0.75	-1.75
S002205	2002-10-29	0.625	0.75	0.125	0.25	0	-0.375
S002206	2003-06-01	0.625	0.5	0.5	0.5	0	-0.375
S002207	2003-05-07	0.375	0.125	-0.125	0	0	-0.375
S002208	2003-10-05	0.75	0.875	0.25	-0.875	-1.5	-2.75
S002209	2003-02-14	1.75	4.625	3.5	3.125	2.125	2
S002210	2003-04-01	0	0.25	-0.125	-0.375	-0.125	-0.5
S002211	2003-03-13	0.125	0.875	1	0.375	1.5	1
S002212	2003-06-02	0.25	-0.625	-0.5	-0.125	-0.375	-0.875
S002213	2003-07-23	0.75	0.5	0.5	-0.5	-1	-1.375
S002214	2002-09-27	0.125	0.5	0.5	0.5	0.25	0.25
S002215	2003-08-06	1.125	1	0.375	-0.5	-1	-2.25
S002216	2003-07-17	0	-0.625	-1.25	-1.5	-1.75	-1.25
S002217	2003-04-26	1.875	1.75	1	0	-0.75	-1.375
S002218	2003-10-02	0.75
S002219	2003-05-20	-0.5	0.375	0.5	-0.125	0	-0.75
S002220	2002-10-28	-0.25	-0.5	0.125	-0.5	-0.25	-0.75
S002221	2003-07-19	1.125	0.625	0.25	-0.25	0.125	0.625
S002222	2003-02-07	0.75	0.5	-0.25	-1.25	-1.875	-2.5
S002223	2002-10-30	0.375	-0.25	-1	-1.75	-2.875	-3.625
S002224	2002-05-04	0.75	0.625	0.625	-0.625	-0.25	-0.25
S002225	2002-12-02	0.25	-0.5	-1.5		-2.75	-3.75
S002226	2002-10-18	0.5	0.25	0	0	-0.75	-1.375
S002227	2003-04-30	0.125	0	-1.25	-2.125	-3	-3.875
S002228	2003-09-01	-1.25	-3.25	-4.875	-5.125	-5.375	-5.375
S002229	2003-03-14	0.625	0.75	0.5	-0.75	0.5	0
S002230	2003-06-12	1	0.625	0.625	0.25	0.375	0
S002231	2003-04-05	0.25	-0.25	-1.125	-2	-1.625	-2.5
S002232	2003-03-13	0.25	-0.25	-1.5	-2.25
S002233	2002-10-30	0.5	0.375	-0.375	-0.5	-0.25	-1
S002234	2002-11-08	1.25	1.125	0.625	0.25	-0.875	0
S002235	2003-04-29	0.25	0.375	-0.125	-1.375	-2.25	-3.125
S002236	2003-06-05	0.125	0.375	-0.75	-1.25	-1.625	-2.625
S002237	2003-06-06	-0.75	-1.25	-2.75	-3.625	-4.875	-4.875
S002238	2003-10-06	0.125
S002239	2003-01-05	0.5	0	-0.75	-1.75	-3	-3.25
S002240	2003-03-10	0.625	0.25	0.25	-0.75	-1	-1.75
S002241	2003-04-16	0.5	0	-0.75	-1.625	-2	-3
S002242	2003-07-23	-0.25	-2.25	-3.875	-5	-5.25	-5.75
S002243	2002-09-12	-2.875	-5.125	-6.25	-8.125	-8.25	-8.375
S002244	2003-10-27	-0.25	-0.25
S002245	2003-03-27	-0.5	0	-0.125	-0.625	-0.75	-0.5
S002246	2003-08-12	1	-0.75	0.25	0	-0.25	-0.375
S002247	2002-02-19	0	-1	0.25	0	-0.125
S002248	2003-01-01	0.75	0.25	-0.25	-1.25	-2	-2.5
S002249	2002-11-25	-0.125	-0.75	-1	-1.5	-2.25	-2.75
S002250	2003-07-05	0.75	0.125	-0.5	-1.375	-0.625	-1.5
S002251	2003-05-08	0	0.25	-0.25	0.125	-0.5	-0.75
S002252	2003-08-24	0.5	0	0	0	-0.5	-0.375
S002253	2003-07-24	0.5	-0.125	0.625	0.25	0	-0.125
S002254	2003-05-25	0.5	-0.5	-1.375	-2.875	-3.5	-4.125
S002255	2003-09-11	0.75	0.5
S002256	2003-05-30	0.5	0.5	0.25	0.5	0.125	0.75
S002257	2003-01-06	0.875	1	0.625	0.375	0.75
S002258	2003-08-13	-0.625	-1.75	-3.375	-4.125
S002259	2003-06-18	-0.125	0.125	-0.125	0	-0.25	0
S002260	2002-10-03	1	0.625	-0.25	0.125	0.375
S002261	2003-08-29	0.5	-1	-1.375	-2.875	-3.5
S002262	2003-03-09	1.125	0.75	0.375	0.25	0.375
S002263	2003-05-05	1	0.5	-0.125	0	0.125	0.25
S002264	2003-08-11	0.875	0.25	0.125	0	-0.5	-0.375
S002265	2002-12-09	-0.25	-2	-3	-4	-4.25
S002266	2003-02-16	-0.125	0	-0.5	-1.5	-2.875	-3.5
S002267	2003-08-22	0.75	-0.125	-0.25	-0.125	-0.125	-0.875
S002268	2003-08-15	0.875	0.25	-0.125	-1.5	-2.25	-3.375
S002269	2003-09-21	0
S002270	2003-01-23	0.25	0.25	0.5	0.5	0.25
S002271	2003-01-20	0.125	0.25	-0.625	-1	-2
S002272	2003-02-07	1	1.25	0.5	0.75	0.25
S002273	2003-10-21	1	0.375	-0.375	-0.5	-1.5	-3
S002274	2003-08-29	0.5	0.5	0	0.125	0.25	0.25
S002275	2003-06-03	0	0.5	0	-0.5	-1	-1.5
S002276	2003-08-17	0.25	0	-0.625	-2.125	-3.5	-5.375
S002277	2002-11-18	1	0.5		0.25	-0.75
S002278	2002-11-24	-2	-0.75	-1.125	-1.25	-2.125
S002279	2003-08-27	1
S002280	2003-01-10	1	0.375	0	0.25	0.25
S002281	2003-08-22	0.625	0.375	0.25	0.125	-0.875
S002282	2002-12-29	0.125	-0.75	-1	-0.375	-1.25
S002283	2003-04-25	1	0.75
S002284	2002-09-18	0.75	0.5	0	-0.75	-1.625
S002285	2003-07-28	0.25	-1.25	-1.125	-2.125	-2.75
S002286	2003-09-19	0.5
S002287	2003-04-05	1.125	0.5	0	-0.75	-1.25
S002288	2003-04-15	0.5	0.25	-0.25	-1	0
S002289	2003-05-20	0.25	-0.75	-2.125	-3.75	-5.125
S002290	2003-03-12	0.375	0.125	-0.125	0	-0.125
S002291	2003-09-20	-1.625
S002292	2003-07-04	1.125	0.25	0	-0.625	-1.125
S002293	2003-06-28	0.75
S002294	2003-01-01	1	0	0.375	0.5	-0.75
S002295	2002-12-15	0.125	-1.125	-2.375	-3.875	-4.75
S002296	2003-04-27	0.875	0.25	0	0.25	0.375
S002297	2002-10-26	-0.375	0.25	0	-0.5	-1.25
S002298	2003-09-26	0.5	0.25	0.25	-0.375	-1.5
S002299	2003-08-28	0	-0.125	-1.375	-2.75	-3.75
S002300	2003-08-26	0.375	0.125	-1	-2.125	-2.75
S002301	2002-10-20	0.5	-0.5	-0.5		-0.125
S002302	2002-06-05	1.5	1.25	1	1	0.75
S002303	2002-10-15	0.5	-0.75	-2.25	-3	-3.875
S002304	2002-12-23	0	-4	0	-0.25	-0.875
S002305	2003-03-11	1.125	0.25	-0.5	-2.125	-2.375
S002306	2002-10-23	0.125	-4.375	-0.875	-2	-0.5
S002307	2003-08-20	0.25	0.625	0.5	0.625	0.5
S002308	2003-06-29	-1.875	0.5	-0.5	-0.5	0.25
S002309	2003-02-04	1	-0.25	0.5		-0.25
S002310	2002-11-20	0.5	0.5	0.25	-0.125
S002311	2002-12-18	-0.25	-0.75	-0.5	-0.375	-0.75
S002312	2003-05-08	1.25	0.125	0.625	-0.875	-0.375
S002313	2003-01-21	0.375	-0.75	-2.625	-4.5	-5.75
S002314	2003-11-14	0.375	0.25	-0.5	-0.25	0
S002315	2003-10-31	-2.125	-3.75
S002316	2003-05-15	1	-1.25	-0.75	-0.5	-1
S002317	2002-10-01	0	-1.25	-2.5	-3.5	-3.875
S002318	2002-09-13	-0.25	0	-1	-1.5	-2
S002319	2003-09-25	0.25	0.375
S002320	2001-05-16	-10.875			-12.5	-13.75
S002321	2002-10-05	0.625	0.125
S002322	2003-02-02	-1	-0.5	-1.25	-2.75	-3.75	-5.125
S002323	2003-03-02	1	0.25	0		-0.5	-1.25
S002324	2003-07-11	1.125	0.125	-0.25	-0.375	-0.625	-1.75
S002325	2002-10-04	1.25	0.75	0.625	-0.5	-0.5	-0.75
S002326	2003-04-11	0.5	0.125	0	0.375	0
S002327	2003-03-27	0.375	0.375	0.125	0.125	0	-0.375
S002328	2002-12-01	0.5	0	-0.5	0.25	0	0
S002329	2003-03-11	0.25	0	-0.375	-2.5	-0.25	-0.5
S002330	2003-06-11	0.25	0	-1.25	-2	-2.375	-3.625
S002331	2002-12-23	0.75	0.5	0	0.5	0	0.5
S002332	2002-09-09	1	0.5	0.25	0.75	0.125	0.5
S002333	2003-04-16	0.875	0.25	0.5	0.5	0.5	0.25
S002334	2002-03-27	0.625	0.25	0.25	-0.5	-1.375	-2.375
S002335	2003-02-09	0.25	0.25	0.25	0	0	-0.5
S002336	2003-08-02	-2.5	0	-0.125	-0.5	-0.25	-0.375
S002337	2003-05-01	0.375	0.25	0.5	0	-0.75	-1.875
S002338	2003-08-03	0.5	0.125	0.5	0.5	0	-1
S002339	2003-05-10	-1.25	-0.125	0.125	0.375	0.125	-0.75
S002340	2003-05-19	0.5	-0.5	-1.25	-2	-3	-3.375
S002341	2003-07-18	1.125	0.75	0.125	-0.75	-1.25	-2.625
S002342	2003-10-20	1.125	0.25	0	0	0	-0.75
S002343	2003-06-02	-0.25	-0.25	-0.25	0.25
S002344	2002-11-05	1	0.75	0	-1.375	-2.5	-4.125
S002345	2003-07-19	0.5	-0.5	-2.25	-3.75	-4.5	-5
S002346	2003-07-08	0.5	-1	-2.75	-4	-4.75	-5.75
S002347	2003-03-09	1	0.25	0.25	-0.5	-1.375	-2.75
S002348	2003-01-22	0.5	-0.375	-0.25	-0.75	-1.125	-1.5
S002349	2003-02-07	1	1	0.625	0	0.5	0
S002350	2003-07-25	0.625	0.25	0.875	0.875	0.75	0.5
S002351	2002-10-08	1	0.25	1	-0.75	1.125	0
S002352	2003-06-02	0.75	0.25	0.5	0	-0.625	-1
S002353	2003-06-26	0	-0.25	-1.25	-1.25	-2.25	-3.25
S002672	2002-10-06	0	0	0.75	0.5	0.75
S002673	2002-12-26	1.25	0.5	0.25	0.625	0.125	0.25
S002674	2003-01-22	1.5	1	0.75	0.5	0	-1.125
S002675	2003-08-23	0.875	0.5	0.25	0.125	-1	-1.875
S002676	2002-10-24	0.75	0	-0.125	-0.5	-1.75	-2.25
S002677	2002-05-24	0.375	-1	-0.25	-0.625	-2	-3.75
S002678	2002-12-24	0.75	0.25	0.375	0.5	0	0.25
S002679	2003-09-18	-0.75	0.25	0.25	0.625	-0.5	-1
S002680	2003-06-16	0	0	0.25
S002681	2002-09-18	1	0.5	0	-0.75	-1.25	-2.5
S002682	2002-08-23	0	-0.5	-1.25	-0.5	-1.5	-1.625
S002683	2003-07-16	0.625	0.5	0.25	-0.25	-0.625	0
S002684	2002-09-29	1.25	1	1	0.375	0.75	0.5
S002685	2003-03-10	0.375	0.25	0.5	0.125	-0.25	-0.25
S002686	2003-08-29	0.75	0.625	0.25	0.5	-0.375	-0.5
S002687	2003-06-07	0.25
S002688	2003-10-16	0.5	0.375	0.5	-0.125
S002689	2002-12-23	0.625	0.25	-0.25	0	-0.75	-0.75
S002690	2003-05-03	0.75	1	0.875	0.25	0.25	0.5
S002691	2003-02-11	0	-0.25	0.5	0.25	-0.5	-2.625
S002692	2002-10-24	0.5	-1.25	-2.25	-3.25	-3.75	-4.75
S002693	2002-11-16	0.75	-0.125	-0.25	0	-0.25	-1.5
S002694	2003-07-10	-0.75	0	0	0.25	0.25	0
S002695	2002-11-25	0.25	0.5	-0.75	-1.5	-1.75	-2.25
S002696	2002-06-30	-1.125	-3	-4	-4.75	-5.5	-6.75
S002697	2003-01-26	0	0.25	0	-0.25	-0.75	-0.625
S002698	2003-02-05	0.625	0	0	-0.5	0	-0.5
S002699	2002-11-01	0.5	0.125	0.125	-0.25	-2.25	-3.75
S002700	2002-09-18	0.5	-0.75	-1.75	-2.75	-4	-5.125
S002701	2003-04-04	0.5	0.25	0.375	-0.25	-1	-1.5
S002702	2003-04-17	0.25	0	0.625	-0.5	0.25	-0.75
S002703	2003-05-10	-1.25	-2.125
S002704	2003-03-18	-0.5	-1.875	-2.5
S002705	2002-12-11	0.5	-0.125	-0.25	0	-1	-1.25
S002706	2002-09-24	1.25	0.5	0.25	0.5	0.5	0
S002707	2003-05-16	0.25	0.125	0.25	0	-0.375	-1.375
S002708	2003-05-10	0.625	0	-0.625	-1.5	-2	-3.5
S002709	2002-12-15	1.25	0.5	1.125	-0.125	-0.375	-0.25
S002710	2003-05-05	0.5	-0.625	-2	-3	-3.625	-4.5
S002711	2002-12-12	0	-0.75	-1.5	-2	-2.75	-3.25
S002712	2002-11-11	0.375	-0.25	-0.25	-1	-1.5
S002713	2003-08-19	0.75	0.25	0.25	0.5	0.625	0.25
S002714	2003-07-14	0.5	0.25	0.75	0.25	0.25	0.5
S002715	2003-03-31	0.375	-0.25	0	0	-0.5	-1.25
S002716	2003-01-12	0.5	0.25	0.25	-0.25	-0.75	-1.25
S002717	2003-05-08	0.75	0.75	0.75	0.5	-0.125	-0.75
S002718	2002-11-02	0.75	-0.25	-0.375	-0.625	0	-1
S002719	2002-12-19	0.5	0.375	-0.25	0.5	0.125	-0.125
S002720	2002-10-05	0.375	-0.25	-0.75	-0.75	-1.25
S002721	2003-06-26	0.125	-0.5	-0.375	-0.5	-0.75	-1.25
S002722	2003-08-27	0	0	-0.125	0	-0.25	0
S002723	2002-10-07	0.5	-0.375	-0.625	-1	-1.5	-2
S002724	2002-10-29	0.5	0	0	0	-0.75	-1.375
S002725	2003-01-16	0.625	-0.75	-0.125	-0.625	-0.25	0
S002726	2002-02-26	0	-1.125	-2.125	-3.375	-4.5	-5.875
S002727	2003-02-05	0.875
S002728	2003-03-02	0.875	0.375	0.625	0.5	0.5	-2.125
S002729	2003-01-03	0.75	0.5	0.5	0.25	0.5	0.25
S002730	2002-11-04	1.125	0.625	-0.125	0.5	-0.625	-0.375
S002731	2003-05-19	1	0.5	0.25	-0.75	-0.125	-0.375
S002732	2003-01-04	0	-0.375	-0.875	-1.625	-1.875	-2.125
S002733	2002-08-28	0.625	0.5	0	0.375	0.75	0.25
S002734	2002-10-01	0.75	0.75	0.625	0.25	0	-0.5
S002735	2003-04-11	-0.375	-0.25	-0.125	-0.25	0	-0.25
S002736	2002-09-02	1	0.75	0.25	0.5	0.5	0.25
S002737	2003-04-14	2	0.25	0.25	0.75	0.5	0.75
S002738	2003-04-03	0.375	0	0	-0.5	-1.125	-1.375
S002739	2002-09-05	0.5	0.375	0.75	0	0	-1.25
S002740	2003-05-31	-0.875	-1.25	-0.75	-1.25	-0.5	-0.625
S002741	2003-07-11	0.75	0.5	0.25	0	-0.375	-2.5
S002742	2003-03-12	0.5	0.125	0.25	0.25	-0.375	-0.25
S002743	2002-09-18	-2	-7.25	-2.125	-2.5	-1.125	-1.875
S002744	2003-02-22	2	1.75	0.625	0.625	0	0.25
S002745	2003-08-31	0.625	0.375	0.25	0.375
S002746	2003-05-06	0.5	0.25	0.375	0.25	0	-0.25
S002747	2002-09-30	0.75	-0.875	-1.75	-0.25	-0.25	-0.125
S002748	2003-02-18	0.75	0.125	-0.125	0	-0.25	-1
S002749	2003-07-27	1	0.875	1.125	1	0.375	0.75
S002750	2002-12-06	1.375	1.25	0.875	0.75	0.5	0.5
S002751	2002-09-01	0.875	0.5
S002752	2002-10-02	0.625	-0.25	-0.25	0.25	-0.125	-1
S002753	2002-12-21	0.5	0.25	0.25	-0.125	-0.5	-0.375
S002754	2002-11-04	1.25	1	0.5	0.75	0.625	0.75
S002755	2003-08-22	0.25	-0.625	0	-0.5	-1	-2.25
S002756	2003-03-18	0.5	0.125	0.5	-0.125	-0.25	-0.25
S002757	2003-07-28	0.75	0.625	0	-0.75	-1.875	-2.625
S002758	2003-08-27	0.25	-0.75	-1.75
S002759	2003-02-26	0.75	0.25	0	-0.25	-0.25	-0.625
S002760	2003-03-26	-0.375	-0.25
S002761	2003-08-01	0.5	0.125	0.125	-0.25	-0.875	-1.75
S002763	2002-10-14	1.25	-0.125	0	-0.75	-0.75	-0.375
S002764	2003-04-23	0.75	0	0.25	0.375	-0.375	-0.375
S002765	2003-01-27	0.5	-0.25	0
S002766	2003-03-01	0.875	0.75	0.5	0.25	0	-1.25
S002767	2003-08-14	0.875	0	0	0.25	-0.5	-2.25
S002768	2002-07-15	0.625	0.125	0.625
S002769	2002-10-09	-0.25	0	0.125
S002770	2003-06-23	0.875	0.5	0.25	0.25	-0.25	-0.5
S002771	2002-12-16	0	-0.125	0.25	-0.75	-0.5	-0.5
S002772	2003-08-09	-0.75	-4	-1.5	-0.25	-0.875	-1
S002773	2003-06-21	0.25	0.25	0.125	0.375	0.5	0.375
S002774	2003-06-12	1	0.25	0.25	-1.125	-0.25	-0.75
S002775	2003-04-21	-1.375	-1.125	-1.25	-2.125	-2.125	-2.625
S002776	2002-09-07	-0.25	-0.5	-1.5	-0.75	-1.5	-2.5
S002777	2002-09-21	0.875
S002778	2003-08-25	0.625	0.5	0.375	0	-0.25	0
S002779	2003-02-07	-2.125	-3.25	-4	-4.5	-4.5	-4.625
S002780	2002-09-01	0.375	0.5	0.25	0.5	0.25	-0.25
S002781	2003-04-26	0.5	0.25	0.625	0	-0.5	-0.25
S002782	2003-07-27	0.125	0.75	0.75	0.5	0.5	0.5
S002783	2003-04-09	0.75	0.25	0.25	-0.75	-0.375	-0.125
S002784	2003-01-21	0.25	0	0.25	-0.125	-0.375	-1
S002785	2003-03-02	-2.125	-2.75	-4.125	-5.5	-6.625	-7.625
S002786	2003-07-23	0	0	0.25	0.25	-1	-2.25
S002787	2003-05-21	0.625	0.5	-0.25	-0.125	0.25	-1
S002788	2002-12-02	-0.375	-0.875	-1.25	-2.25	-3	-3.875
S002789	2002-12-12	0.5	-0.75	0.25	0	-0.5	-1.25
S002790	2001-09-12	-1.125	0	-0.25	-0.5	0.125	-0.125
S002791	2003-09-14	0.875	0.5	0.25	0.375	-0.25	-0.25
S002792	2003-02-20	0.625	0.5	0.75	-0.25	0.375	0.375
S002793	2003-06-20	-0.375	0	-0.25	-0.625	0.5	-1.5
S002794	2003-01-22	0.75	-0.75	-0.375	-2.25	-0.625	-0.875
S002795	2002-08-08	0.375	-1	-2	-2.75	-3.5	-4.5
S002796	2003-01-22	0.625	0.125	-1.5	-0.625	0	-0.25
S002797	2003-02-10	0	0	-0.125	-1.75	-0.75	-0.75
S002798	2003-01-04	0.75	0.25	0.625	0.25	0.125	0
S002799	2003-02-18	-0.25	-0.5	-0.5	-1	-0.625	0.125
S002800	2003-08-30	0	-0.125	-0.375	0	-0.375	-0.875
S002801	2002-12-02	-0.625
S002802	2002-10-02	1
S002803	2002-11-25	-3.125
S002804	2003-02-08	1.375
S002805	2002-12-26	1
S002806	2002-11-08	0.25
S002807	2003-07-01	1.5
S002808	2003-02-08	1
S002809	2003-03-28	0.375
S002810	2002-11-21	-0.875
S002811	2002-12-22	0
S002812	2003-03-10	0.5
S002813	2002-12-08	-0.875
S002814	2003-05-05	0.5
S002815	2003-01-15	-1
S002816	2003-04-14	1
S002817	2002-09-10	0.75
S002818	2003-08-22	-0.25
S002819	2002-12-08	0.75
S002820	2003-01-31	0
S002821	2003-06-19	0.75
S002822	2003-10-27	0.25
S002823	2003-06-07	0.25
S002824	2002-09-28	2.5
S002825	2002-12-25	0.5
S002826	2003-08-19	1.25
S002827	2003-03-01	1
S002828	2003-10-28	4
S002829	2003-07-28	1
S002830	2003-07-01	1
S002831	2003-05-07	0.125
S002832	2003-06-03	0.5
S002833	2003-09-19	0.5
S002834	2003-06-11	-0.25
S002835	2003-02-11	1.5
S002836	2003-02-05	1
S002837	2003-08-27	1.75
S002838	2002-10-11	1.25
S002839	2003-02-15	0.25
S002840	2002-12-25	1
S002841	2002-11-14	0.25
S002842	2002-11-06	0.5
S002843	2002-10-25	-0.25
S002844	2002-10-18	0.25
S002845	2003-08-05	1.125
S002846	2002-09-26	-0.125
S002847	2003-05-23	-0.25
S002848	2003-05-05	-1.375
S002849	2002-11-26	0.5
S002850	2003-05-24	0.5
S002851	2002-09-24	0
S002852	2002-10-06	0
S002853	2003-06-06	0.75
S002854	2002-11-23	0.375
S002855	2003-07-04	0.375
S002856	2003-02-12	1
S002857	2003-03-17	1.125
S002858	2002-10-01	0
S002859	2002-12-08	-1.25
S002860	2003-02-10	0.375
S002861	2003-02-02	0.875
S002862	2003-10-12	0
S002863	2002-08-23	0.75
S002864	2003-08-15	1.25
S002865	2002-09-03	0.5
S002866	2002-10-18	0.625
S002867	2003-08-27	0
S002868	2002-05-16	-0.125
S002869	2002-12-18	-0.625
S002870	2003-03-11	-0.375
S002871	2003-05-18	0.5
S002872	2003-04-03	0.25
S002873	2002-11-21	0.25
S002874	2003-08-28	0.5
S002875	2002-11-11	-0.25
S002876	2003-02-20	-0.75
S002877	2003-04-30	-0.25
S002878	2002-12-14	-0.5
S002879	2003-01-08	1
S002880	2002-11-22	-1.125
S002881	2002-09-09	-1
S002882	2003-10-24	2.25
S002883	2003-02-07	1
S002884	2002-10-30	0
S002885	2003-07-03	0.375
S002886	2003-03-12	0.375
S002887	2002-09-19	0
S002888	2002-09-19	0.125
S002889	2003-06-12	-0.25
S002890	2003-04-02	1
S002891	2002-09-21	0.375
S002892	2002-09-19	1.375
S002893	2002-12-05	0.5
S002894	2002-10-23	1.125
S002895	2003-04-30	0.25
S002896	2002-07-22	0.25
S002897	2003-01-26	1.25
S002898	2002-11-17	-0.25
S002899	2003-07-04	0.25
S002900	2002-11-21	-0.125
S002901	2003-07-29	0.25
S002902	2003-02-07	0.5
S002903	2003-02-06	0.5
S002904	2003-03-19	0
S002905	2003-04-25	-4.125
S002906	2003-06-29	0
S002907	2003-06-21	0.75
S002908	2003-06-30	1.25
S002909	2003-09-01	0.75
S002910	2003-06-16	0.875
S002911	2003-07-06	0.25
S002912	2002-10-11	1	0.5	0.5	0.5	-0.25	-0.5
S002913	2003-03-06	-2	-2.75	-4	-4.75	-5.25	-6
S002914	2003-06-22	0.5	0.5	-0.5	-0.75	-1.75	-2.25
S002915	2003-07-23	0.875	1.125	0	0.5	0.25	0.375
S002916	2003-07-01	0.875	0.25	-0.25	-0.75	-1.5	-1.875
S002917	2003-08-27	-0.125	-1.25	-2.625	-4.25	-5.625	-5.75
S002918	2002-12-23	1.625	1.125	1	-0.25	1	0.5
S002919	2003-08-31	-6.5	-6.75	-6.5	-6.25	-6.75	-6.625
S002920	2003-06-22	0.75	0.375	-0.25	-0.625	-1.375	-2.375
S002921	2003-03-03	1.5	0.875	0.125	-0.375	0	0.125
S002922	2002-10-09	-0.75	-0.5	0.25	0.125	-0.25	0.125
S002923	2003-02-27	0.875	0.25	-0.25	-0.25	-0.125	-0.875
S002924	2003-05-29	0.5	-0.75	-2	-2.75	-3.875	-4.125
S002925	2003-01-18	1.125	0.375	0.375	0.25	0	-0.25
S002926	2003-09-30	0.75		0.5	0.125
S002927	2003-04-11	-0.125	-0.25	-0.625	-1.5	-2.125	-3
S002928	2003-02-28	0	0	-1.125	-1.25	-1.625	-2.25
S002929	2003-04-15	0.25	0	-1.5	-2.5	-3.5	-3.75
S002930	2003-02-24	0.75	0.5	0.125	-0.125	-1	-1.625
S002931	2002-09-11	5.25	4.75	2.5	3.125	3.125	1.75
S002932	2002-09-17	0.25	-0.125	0.25	-0.5	-0.75	-0.875
S002933	2003-02-20	0	0.25	-0.75	-1.125	-2	-3.5
S002934	2003-07-19	1	0.25	0.25	0.25	0.5	0.25
S002935	2002-09-04	-1	-2.125	-3	-4.375	-5.375	-5.75
S002936	2003-08-23	0.5	0	0.25	-0.25	-0.25	-0.125
S002937	2002-08-09	0.75	0.25	-0.25	-1.25	-1.25	-1.625
S002938	2003-03-05	0.625	0.25	-0.5	-1.5	-2.75	-3.625
S002939	2003-07-03	0	-0.375	-1	-1.5	-2.25	-2.625
S002940	2003-08-05	0.5	-0.125	-0.375	-0.375	-0.5	-0.25
S002941	2003-07-02	0.5	0.5	0.25	-0.125	0	0
S002942	2003-03-08	0.75	0.25	0	-0.5	-0.5	0.125
S002943	2003-03-03	-0.125	-0.5	-0.125	-1	-2.375	-2.625
S002944	2003-06-24	0.875	0.25	-0.75	0	0	-0.25
S002945	2003-03-04	1	-0.125	-0.75	-1.125	-1.25	-2
S002946	2003-05-08	0.875	-0.125	-0.125	-0.5	-0.5
S002947	2002-05-30	1	0.5	0.625	0.25	0	-0.5
S002948	2003-07-01	1.25	0.75	0.375
S002949	2003-02-02	0.75	0.25	0.125	-0.125	-0.75	-1.5
S002950	2003-03-07	0.5	-0.125	-1.25	-2.875	-4	-5
S002951	2003-05-21	-1	0	-0.75	-1.25	-2	-2.625
S002952	2003-01-30	0.25	0	-1	-2.25	-0.75	-1.875
S002953	2003-03-03	0.375	0.25	-0.125	0	-0.25	-0.5
S002954	2003-03-19	0.5	0.25	0.25	0	0	0
S002955	2002-09-03	1.125	0.625	0.25	0.25	0.125	0
S002956	2003-01-30	0.375	0.125	-0.625	-1.75	-2.25	-2.75
S002957	2003-07-01	0.75	0.5	-0.75	-0.375	-1	-1.625
S002958	2002-11-09	0.875	0.75	0.25	0.25	-0.125	-0.5
S002959	2003-07-01	-0.125	-0.75	-1.75	-0.375	0.125	-0.25
S002960	2003-02-02	-0.5	-1	-2	-2.75	-4.25	-5.375
S002961	2003-01-13	0.375	-0.5	-0.75	-1.5	-2.5	-3.875
S002962	2003-07-30	0.75	0.375	0.25	0.375	-0.25	-0.25
S002963	2003-07-02	-0.125	-0.5	-0.5	-1.25	-1.5	-2.25
S002964	2002-10-19	0.5	-0.125	-0.5	-0.875	0	-0.375
S002965	2002-07-01	0.75	-0.25	-2	-3.25	-1.875
S002966	2003-02-07	0.5	-0.5	-2.25	-1.5	-2.25	-2.75
S002967	2003-03-17	-1	-1.25	-1.625	-3.875	-3.125	-4.125
S002968	2003-01-28	0.5	0		-2.25	-1
S002969	2002-09-19	0	-0.625	-0.375	-0.375	-1	-2
S002970	2002-11-05	0.5	0.5		0.375	0.375	0
S002971	2003-07-14	0.75	-0.25	-0.5	-0.25	0	-0.5
S002972	2002-12-26	0.125	-0.5	-0.75	-0.75	-1.25	-2.625
S002973	2002-11-13	0.75	0.25	-0.5	0.25	0.125	-0.625
S002974	2003-01-20	1	0.5	0	0.25	0.125	0.125
S002975	2003-07-01	0.75	0.25	-0.875	-2	-2.75	-3.75
S002976	2002-07-01	0.5	0.875	-0.25	-0.125	0.625	-0.625
S002977	2003-07-01	0.5	0.5	-0.5	-1.25	-2.25	-3.125
S002978	2003-08-29	1.25	0.625	0	-0.75	-0.75	-1.125
S002979	2002-11-14	1.75	2	1.125	-0.125	-1.25	-2
S002980	2003-07-03	0.125	-1	-2	-3.25	-3.75	-4
S002981	2003-07-15	-1.375	-3.5
S002982	2003-06-25	1	0.75	-0.5	-1	-1.25	-1.125
S002983	2003-07-01	0.5	0	-0.25	-1.25	-0.625	-0.75
S002984	2003-04-30	0.25	-0.375	-0.875	-2.25	-2.625	-2.875
S002985	2003-10-14	-0.75	-1	-1.5	-2.25	-3.375	-4.5
S002986	2003-01-15	1	0.75	-0.75	-0.125	-0.375	-0.75
S002987	2002-12-02	0	-0.125	-0.5	-1.5	-2.375	-3.25
S002988	2002-11-05	0
S002989	2002-10-15	0.5	-0.125	-1.625	-2.75	-3.375	-4.25
S002990	2003-01-02	0.25	-0.125	-1.25	-2.75	-3.125	-4.25
S002991	2003-03-25	0.125	0.25	-0.25	-0.875	-1.25	-1.5
S002992	2003-02-21	0.75	0	-1	-1.75	-2.25	-3.375
S002993	2003-07-01	0.75	-0.25	-0.25	-0.75	-1	-1.5
S002994	2003-02-02	0.25	0.75	0	-0.375	-0.375	-1
S002995	2002-11-29	-0.875	1	0.75	0.5	0.25	-1
S002996	2003-03-17	-0.25	0	-0.25	-0.625	-0.75	-0.75
S002997	2003-03-26	0.75	0	-0.5	-1	-1.375	-1.375
S002998	2002-05-06	0.75	0.375	0.25	0.25	-0.125	0.25
S002999	2003-02-26	0.75	0	-0.625	-0.75	-1.5	-2.25
S003000	2003-01-25	1.125	0.625	0.25	0.375	0.625	1
S003001	2003-07-01	0.625	-0.25	0.125	0.5	-0.25	0
S003002	2003-08-27	1	0.25	-0.125	-0.25	0.125	0
S003003	2002-12-03	0.125	-0.25	-0.5	-0.25	-1	-0.25
S003004	2003-06-01	0.75	0.625	0.5	0.5	0.125
S003005	2003-04-09	0.125	-0.25	0	0	-1.25	-1.75
S003006	2003-03-18	0	-0.375	-1.75	-3.25	-4.375	-5.375
S003007	2003-03-04	-0.25	-0.375	-0.625	-0.625	-0.75	-1.25
S003008	2002-10-13	1.5	1.25	0.75	0.5	0	-0.25
S003009	2003-03-27	0.25	-0.25	-0.5	-1.25	-1.75	-2
S003010	2003-04-29	0.75	0	-1.75	-2	-3	-3
S003011	2003-07-01	0.875	0.875	0.625	0.25	0.125	0.125
S003012	2002-07-01	0.25	-0.75	-0.375	-1.5	-1.75	-2.75
S003013	2002-11-13	0.5	-0.875	-1.625	-1.125	-1	-1.5
S003014	2003-04-11	0.5	-0.25	-0.25	0	-0.5	-0.75
S003015	2003-06-08	0.5	-0.125	-1.25	-2.5	-3.25	-4.25
S003016	2003-12-10	-0.375	-0.25	-1	-1.625
S003017	2003-08-01	0.375	0.75	-0.125
S003018	2003-07-20	1	0.25	-1.25	-2.5	-3.5	-4.625
S003019	2003-03-16	1	0.5	-2.125	-0.25	-1
S003020	2003-02-09	0.5	-0.25	-0.25	-1.75	-2.25	-2.75
S003021	2003-04-28	0	0.5	0.25	0.625	-0.125	-0.75
S003022	2003-02-03	0.5	0.5	0	-0.75	-1.75	-2.875
S003023	2003-05-04	0.5	0.75	0.5	-0.875	-3
S003024	2003-06-09	0.625	0.125	-1	-1.75	-2.875	-3.75
S003025	2003-05-29	0.125	-0.5	-1.125	-2.125	-3.625	-5.25
S003026	2003-10-25	-0.125	-0.125	-0.125			-2.625
S003027	2003-05-08	0.25	-0.125	-0.25	0	-0.125	-0.5
S003028	2003-09-25	0.75	0.25	0.25	0.25	-0.125	-0.25
S003029	2003-09-08	0.125	-0.5	0.125	0.375	-0.25	-0.25
S003030	2002-08-07	-0.25	0.125	0.25	-0.5	-1	-1.25
S003031	2003-05-20	1	0.5	0.25
S003032	2002-10-07	1	0.125	-0.5	-0.25	-1.25	-1.875
S003033	2003-08-01	1.25	0.25	0.875	0.75	0.625	0.625
S003034	2003-02-27	0.5	0	0.125	-0.125	-1.25	-2.25
S003035	2002-11-28	-2.5	-0.5
S003036	2003-06-26	0.25	0.25	-0.625	-2	-2.625	-3
S003037	2003-04-02	0.5	-0.75	-1.75	-2.25	-3.5	-4
S003038	2003-02-10	0.75	0.5	-0.375	-1	-1.25	-2.25
S003039	2003-03-22	0.375	-0.375	-1.5	-2	-3.375	-3.625
S003040	2003-10-05	0.5	-0.25	-0.375	-1.125	-1.25	-1.375
S003041	2003-02-14	0.125	0	0.25	0
S003042	2003-08-25	0.625	0.625	-1.5	1.375	1.875	1.125
S003043	2003-02-28	0.625	0	-0.75	-1.5	-2.875	-4.125
S003044	2003-05-13	0.5	0.25	0.25	0.25	0	-0.625
S003045	2003-05-22	1	0.375	1	1	0.75	1.25
S003046	2003-07-17	1	-0.125	-1	-2.75	-4.375	-5.25
S003047	2003-07-06	0	-0.25	-0.75	-1.5	-1.375	-2
S003048	2002-11-29	-0.125	-1	-2.25	-2.75	-3.5	-4.25
S003049	2002-11-03	0.25	-0.125	0.25	0.125	-0.125	-1.625
S003050	2003-02-25	0.5	0.5	0.25	0.25	0.75	0.25
S003051	2002-10-25	0.25	0	-0.125		-1.5
S003052	2003-07-19	0	-0.125	-0.625	-0.625	-0.75	-1.25
S003053	2003-08-25	0.75	0.5	0.375		0	-0.5
S003054	2003-06-18	0.5	-0.75	-1.625	-2.875	-3	-3.875
S003055	2003-09-28	0.25	0.375	0	0.125	-0.625	-1.25
S003056	2002-09-09	-0.125	0.5	0.25	0	-0.75	-1.625
S003057	2003-05-27	-0.25	-1.875	-3.25	-4	-5.25	-6
S003058	2003-07-26	-0.25	-1.75	-2.5	-3.75	-4.875	-6
S003059	2002-08-06	0.5	0	0	-0.25	-0.5	-0.125
S003060	2003-07-01	0.5	0.25
S003061	2002-11-06	0.75	1	0.5	0.25	0	-0.75
S003062	2003-07-15	-0.625	-0.625	-1	-1	-2.625	-4
S003063	2003-08-01	0.375	0	-0.5	-1.75		-2.5
S003064	2002-11-13	0.75	-0.5	-0.625	-1.875	-2.875	-3.5
S003065	2003-02-01	-0.125	-1	-1.625	-2.625	-3.625	-5.25
S003066	2003-08-07	0.25	-0.25	-0.125	0.25	-0.5	-0.25
S003067	2003-10-01	0.25	-0.375	-0.625	-0.5	-1.25	-1.875
S003068	2003-10-20	0.5	-0.75	-1.5	-2.25	-3	-3.75
S003069	2003-02-25	0.75	0.5	0.25		0	0.5
S003070	2002-12-09	0.75	0.25	-0.25	0.25	0.5	-0.375
S003071	2002-10-18	-1	-1.625	-2.125	-3	-4.125	-4.375
S003072	2003-11-01	0.5	0.25	-0.25	0	-0.625	-0.75
S003073	2003-06-10	0.5	-0.25	-1.5	-2.5	-3.875	-4.25
S003074	2003-07-17	0.75	0.5	0.125	0.5	0.25
S003075	2002-04-05	0.375	0.75	0.75	0.75	0.75	0.375
S003076	2003-05-09	1	-0.25	-1.5	-2.25	-2.25	-3.25
S003077	2003-03-31	-8.125	-0.5	-1	-1.875	-2.25	-3.25
S003078	2002-12-23	-0.375	-0.25	-0.5	-1.125	-3	-2.25
S003079	2003-05-01	-0.5	-1.25
S003080	2003-11-30	-2.375	-0.25	-1.125	-1.5	-1.75	-1.75
S003081	2003-12-09	0.75	0.125	0	-0.125	-0.5
S003082	2002-05-18	-0.625	-1.5	-1.5	-2.625	-2.5	-3.75
S003083	2003-03-07	0.625	0.25	0	0.25	-0.375	-1.125
S003084	2003-05-20	-1.25	-2.125	-2.75	-4.25	-5.25
S003085	2003-02-01	0.5	-0.375	-1.75	-3	-3.875	-4
S003086	2003-05-22	0	-1	-1.25		-2.625	-3.375
S003087	2003-08-28	0	0.25	0.375	0.5	0	0
S003088	2003-04-23	-0.625	0.25	1.125	-0.75
S003089	2003-05-20	-0.5	0	-0.25	-0.75	-2.25	-4
S003090	2002-11-01	0.875	0.25	0.5	0.5	0.25	0.125
S003091	2003-03-28	0.5	-0.375	-0.375	-0.875	-1.625	-0.875
S003092	2003-07-09	1.125	0.25	0.375	0.625	-0.25	-1
S003093	2003-06-01	2.375	4.5	2.5	3.25	1.625	3.5
S003094	2004-01-16	-0.25	-0.5	-0.125	0	0.25
S003095	2003-03-16	0.5	0.375	-0.125	0	-0.25
S003096	2003-09-01	0.875	0.875	1	0.375	-0.5	-0.25
S003097	2003-09-30	-0.5	0	-0.625	-0.25
S003098	2003-08-23	-1.25	-1.75	-2	-2.125	-3	-3
S003099	2002-11-19	0.75	0	0.25	-0.5	-1	-1.25
S003100	2003-03-14	1.125	0	0.625	0.125	-0.125	-0.625
S003101	2003-08-02	1	1.25	0.875	0.875	0.75	0.25
S003102	2003-08-01	0.125	-0.25	-1.5	-2.25	-3.25	-4
S003103	2003-08-24	0.625	0	0.125	0.75	0.375	0
S003104	2003-12-01	0.125
S003105	2003-09-22	0.25	-0.625	-1.875	-2.5	-3.75	-4.625
S003106	2003-06-28	-0.375	0.25	0.25	0.25	-0.5	-1.625
S003107	2003-08-05	0.75	0.25	-0.375	-0.75	-1.75	-2.125
S003108	2003-06-01	0.5	-0.375	-0.375	-0.875	-1.5	-2.5
S003109	2003-10-01	0.875	-0.25	-1.75	-3.5	-4.625	-6
S003110	2003-05-17	0.5	-1.125	-1.5	-2	-2.5	-3
S003111	2002-12-12	0	-0.5	-2.5	-1.5	-2.5	-3.75
S003112	2002-10-20	1	0.5	-0.25	-0.875	-1.75	-3
S003113	2002-09-01	-2.375	-0.5
S003114	2002-10-13	-0.125	-1.75	-2.25	-3	-3.375	-3.875
S003115	2002-09-14	-1.5	-1.375	-1.875	-3	-4.375	-4.75
S003116	2003-03-10	-0.25	-1.375
S003117	2003-09-19	-1	-1.75	-2.875	-3.75	-6.5	-5.75
S003118	2003-01-11	0	-2.75	-4.5	-6	-7	-8
S003119	2003-11-11	0	0.125	-0.375	-0.75	-1.125	-1.375
S003120	2003-06-28	0.25	-0.5	-0.375	-0.75	-1.625	-2.125
S003121	2003-06-01	0.25	0	-0.25	-1.25	-1.75	-1.875
S003122	2002-10-21	0.375	0.25	0	-0.25	-0.75	-0.25
S003123	2003-05-01	1.25	0.75	0.25	0.375	-0.125	0
S003124	2002-12-01	-1.5	-0.875	-1.25	-2.125	-3.375	-4.875
S003125	2003-02-13	0.75	0	0.25	0.125	0.25	-0.125
S003126	2003-05-26	0.25	0	0		-0.875	-1.875
S003127	2003-07-20	0.75	0	0.125	0.5
S003128	2002-11-30	0.25	-0.375	-0.875	-1.875	-2.75	-3.375
S003129	2003-04-25	0.5	0	-0.75	-1.875	0.75	0.125
S003130	2003-05-25	0.125	0.5	0	-0.25	-0.25	-0.125
S003131	2003-04-23	-0.375	-0.5	-0.875	-0.75	-1.25	-2.75
S003132	2002-12-07	1.125	1	0.75	0.75	0.5	0.625
S003133	2003-02-19	0.625	0	0.5	0.25	-0.125	-0.375
S003134	2003-06-27	1.25	0.75	-0.25	-1.125	-2.125	-3.25
S003135	2002-12-13	0.125	-0.25	0.375	-0.75	-0.5	-0.375
S003136	2002-10-10	1.375	0.125	-0.875	-0.875	-1.125	-1.625
S003137	2002-10-30	0.625	-0.25	-0.75	-0.5	0	-0.625
S003138	2002-12-09	0	-0.125	-0.5	-1	-1.625	-2.625
S003139	2003-02-21	-0.125	-0.75	-1.125	-2	-2.5	-3.25
S003140	2003-05-16	0.625	0.375	0.25	0	-0.5	-1.25
S003141	2003-02-22	1	0.25	0.25	-0.375
S003142	2003-02-05	0.25	0	-0.125	-0.375	-0.5	-0.25
S003143	2003-07-30	0.125	0	0.25	-0.25	-0.125	-0.375
S003144	2003-02-20	1.375	0.75		0.75	0.375	0.625
S003145	2002-11-22	0.5	-0.125	-1.25	-1.75	-1.75	-2.125
S003146	2002-12-06	0.5	-0.375	0.375	0.25	-0.375	0.375
S003147	2003-01-17	0.5	-2.25	0	-0.625		-2
S003148	2002-12-02	0.125	0.25	-0.625	-0.25	-1	-1
S003149	2003-08-06	0.5	-0.25	-1	-1.875	-2.375	-2.75
S003150	2002-11-09	0.5	-0.25	0	-0.25	-1	-1.5
S003152	2003-06-25	-0.125	-2.375	-4.375	-5.5	-6.375	-7.125
S003153	2003-02-04	-0.625	-2.625	-4.125	-4.75	-0.625	-1.25
S003154	2003-05-13	0.25	0.5	-0.625	-0.5	-1.25	-2.375
S003155	2003-01-10	1.5	1.25	1	0.25	0.5	0.125
S003156	2003-01-25	1	0.75	0	0.25	0	0
S003157	2003-07-18	0.875	0.5	1.125	0.375	0	0.5
S003158	2002-12-21	-0.25	-0.125	-1	-2.125	-2.5	-3
S003159	2003-02-21	0.625	0.5	0.125	-0.125	-0.25	-0.125
S003160	2003-07-07	0.5	-0.125	-0.125	-0.125	-0.125	-0.75
S003161	2003-04-22	1	0	-0.125	-0.375	-1	-1.75
S003162	2003-02-25	-1.375	-3.125	-3.5	-4.5	-5.375	-6.625
S003163	2002-10-11	0.625	0.25	0.375	-0.625	-2	-2.875
S003164	2003-01-03	-1.625	-3.625	-4.625	-5.625	-6	-7.125
S003165	2003-01-19	0.75	0.25	-0.25	-1	-1	-1.75
S003166	2002-11-05	-1.75	-2.75	-4	-5	-6.25	-6.75
S003167	2002-12-19	0	-0.75	-1.5	-0.5	-0.75	-1.75
S003168	2002-12-19	0.875	0	-0.25	-0.625	-1.25	-2.25
S003169	2002-11-07	1.125	0.375	0.75	0.625	0.25	0.75
S003170	2002-09-07	0.5	-0.5	-0.375	0	-0.5	-1
S003171	2003-06-24	0.5	-0.625	0.125	0	-0.375	-1.625
S003172	2003-01-24	0.875	0.375	-0.25	-0.125	0	-0.75
S003173	2002-09-21	0.75	0.25	0.125	0.25	0	0.5
S003174	2003-04-26	0.75	0.125	-0.25	-0.5	-1	-1.25
S003175	2002-12-05	1.125	0.625	0.75	0.125		-0.25
S003176	2002-12-26	0	-1.25	-2.625	-3.25	-4	-4.625
S003177	2003-05-02	-0.5	-0.75	-0.125	-1	-2	-3.125
S003179	2002-09-26	0	0	0	0	0.125	-0.25
S003180	2003-04-12	1	0.5	0.5	0.25	-0.25	-0.75
S003181	2002-09-25	0.5	-0.25	-0.625	-1	-1.5	-2.25
S003182	2003-08-28	1	1	1	0.75	0.25	0.375
S003183	2003-01-03	0.125	0.375	-0.375	-1.375	-2.875	-1.875
S003184	2003-03-14	0.375	0.5	0.25	-1.25	-1.25	-2.25
S003185	2003-02-26	1.5	0.375	0.375	0	0.125	-1.25
S003186	2003-01-02	0.625	0.625	0	0.25	0.25	-0.25
S003187	2002-09-07	0.75	-0.75	-0.5	-1.75	-1.75	-3.5
S003188	2002-10-23	0.375	-0.125	-0.25	-0.125	0.5	-0.5
S003189	2003-08-21	1	0.5	0	0	0	-0.875
S003190	2003-03-21	1	0.25	0.5	-0.5	-1.375	-2
S003191	2003-06-13	0.625	0.25	0.25	-0.5	-0.875	-0.75
S003192	2002-11-04	0.375	-0.5	0	0.25	-0.25	0.25
S003193	2003-05-21	0.5	-0.25	-0.125	-0.125	-0.25	-0.75
S003194	2003-02-04	0.625	-0.25	-1	-1.5	-2.5	-3.625
S003195	2003-05-12	0.75	0	0.375	-0.25	-0.25	-0.75
S003196	2003-03-23	0.75	0.5	-0.375	-1	-1.375	-2.125
S003197	2003-05-21	1	1	-0.375	-0.75	-0.125	0.25
S003198	2003-03-13	0.25	0	0.25	0.375	0.25	0
S003199	2003-03-17	-0.125	0.25	0	-0.875	-0.5	-0.75
S003200	2002-12-03	0.75	0	0.75	0.25	0.625	-0.75
S003201	2003-08-28	0.25	0.125	0.375	0.25	0.25	0.25
S003202	2003-07-27	1		-0.125	-1.25	-2	-3.125
S003203	2003-08-18	1.75	1.125	0.875	0.25	0.875	0.625
S003204	2002-09-19	0.5	-0.875	-2	-2	-2.5	-3.375
S003205	2003-06-04	0.5	0	0.125	-0.25	-0.125	-0.125
S003206	2003-08-29	0.25	-0.25	-0.625	-1.25	-1.875	-2.5
S003207	2003-08-19	0.25	0.125	0	-0.75	-1.125	-2
S003208	2003-01-18	1	1.125	0.375	1	0.875	0.875
S003209	2003-08-04	-0.375	-1.125	-0.25	-0.5	-0.75	-2.5
S003210	2002-11-16	0.75	0.25	-0.875	-1.75	-2.5	-3.75
S003211	2003-05-14	0.5	0.25	0	-0.25	-0.375	-0.375
S003212	2003-04-22	1	0.125	0.125	-0.125	-0.875	-2.125
S003213	2003-04-16	0.625	-0.25	-1.625	-1.875	-2.375	-2.875
S003214	2003-02-27	1	0.375	0.625	0.75	0.75
S003215	2002-10-12	-0.25	-0.25	-0.75	-0.875	-1	-1.375
S003216	2003-01-30	0.125	-1.25	-2.625	-4	-4.5	-5.375
S003217	2002-10-06	0.25	-1	-1.5	-1.75	-1.75	-2.75
S003218	2002-10-26	0.75	0.25	0.25	0	-0.375	-1.5
S003219	2003-03-15	1	-0.125	-1	-1.75	-2.5	-4.125
S003220	2003-04-19	1.25	-0.125	0.125	-0.125	0	0.25
S003221	2003-07-29	-0.125	0.25	0	0
S003222	2003-01-15	0.25	-0.125	0.25	-0.25	-0.25	-0.5
S003223	2003-03-24	1	0.125	0.5	0	0.25	0.25
S003224	2003-08-09	1.375	-0.375	0.375	0.5	0.625	-0.125
S003225	2003-02-18	-0.375	-2.25	-2.875	-3.75	-4.5	-5.375
S003226	2003-01-04	-0.625	-1.25	-2.25	-2.75	-3	-3
S003227	2003-01-18	-0.125	0.375	0.625	0.375	0.375	0.375
S003228	2003-05-22	-0.25	-1.625	-3.25	-3.5	-3.625	-4
S003229	2003-08-05	0.375	0	-0.125	0	-0.25	0.5
S003230	2003-07-11	0.5	0.25	-0.5	-0.25	-0.625	-0.75
S003231	2003-03-30	1	0.25	0.25	-0.5	-0.25	-1.25
S003232	2003-03-23	0.625	0.25	0.125	0.25	0.25	-0.375
S003233	2003-01-24	-0.125	-0.5	-0.75	-1	-0.875	-1.375
S003234	2002-11-18		1.125	0.5	0.625	0.75	0.25
S003235	2003-07-04	-0.75	-0.25	0.125	-0.125	-0.75	-1.25
S003236	2003-01-25	1.125	1	0	-0.25	0	0
S003238	2003-05-10	-0.125	-0.875	-1.375	-1.625	-2.625	-3.125
S003239	2002-09-19	0.25	-0.375	-0.625	-0.5	-0.25	-0.5
S003240	2003-03-09	1	0	-1	-2.25	-3	-4.25
S003241	2003-01-05	0.125	-0.625	-1.25	-2.25	-3	-4.125
S003242	2003-02-24	0.375	-0.25	-1	-1	-3.25	-2.125
S003243	2003-01-13	0.5	0.625	0.375	0.25	-0.75	-2
S003244	2002-09-25	0.625	0.25	0.5	0	-1	-2.5
S003245	2002-11-02	0	-2	-3.375	-4.25	-4.875	-5.75
S003246	2003-03-12	0.375	-0.25	-1.75	-3	-4	-4.625
S003247	2002-09-16	0.5	0.25	0.375	0.375	0	-0.125
S003248	2003-01-10	1.5	1
S003249	2002-10-11	-0.25	0.25	0	0	-0.5	-1
S003250	2003-03-28	0.875	0.375		0.125	0	-0.875
S003251	2002-10-27	0.375	-0.625	-0.75	-1.25	-1.875	-2.75
S003252	2003-02-05	1	0	-0.25	-1.25	-2.25	-3
S003253	2003-07-25	0.375	0.5	-0.125	0.25	0	-1
S003254	2003-02-02	-0.875	-1.75	-2.625	-3.5	-1.25	-1.25
S003255	2002-10-25	0.75	0	0	-0.75	0	-0.25
S003256	2003-09-28	-4.25	-6	-5.375	-5.75	-6.375
S003257	2003-04-11	0.375	0.25	-0.125	-0.875	-1.125	-2.5
S003258	2003-04-02		0	0	-0.375	0.125	-0.75
S003408	2003-01-02	0.75	0	0.125	0.25	0.375	0.5
S003409	2003-01-01	1	0.75	0.25	0	0	-0.25
S003410	2003-06-13	0.25	0.375	0.375	0.25		0.25
S003411	2003-07-15	0.5	0	0	-0.375	0	-0.25
S003412	2002-12-17	-0.5	-1.375	-2	-3.25	-3.875	-5.25
S003413	2003-01-23	2	1.125	0.875	0.5	0.75	0.625
S003414	2002-12-20	0.75	0.5	0.25	0.5	0.5	0.5
S003415	2003-06-07	0.25	-1.375	-0.5	-1.125	-0.5	-0.75
S003416	2003-03-01	-1.75	0	0.25	0.25	-0.5	-1.25
S003417	2003-01-09	-0.5	-1.25	-1.75	-1	-1	-1.625
S003418	2003-08-27	0.5	-0.5	-1.125	-1.625	-2.5	-3.375
S003419	2002-10-07	0	0	-1	-1.25	-2	-2.375
S003420	2003-02-10	0.75	-0.25	-0.375	-1	-1.25	-1.75
S003421	2003-07-26	0.5	1.5	1.125	1	1	0.875
S003422	2003-08-23	-0.25	-1.75	-2.25	-2.25	-3	-2.75
S003423	2002-02-12	0.625	-0.5	-1.125	-1.5	-2	-2.25
S003424	2002-11-01	0.5	-0.25	-0.5	-1.25	-2.125	-3
S003425	2003-04-23	0	-1.25	-3.125	-3.75	-4.75	-3.875
S003426	2002-12-03	0.75	0	-0.25	-1.5	-2.25	-2.75
S003427	2003-07-26	0.75	-0.125	-1.5	-2.375	-3.5	-4.75
S003428	2003-05-11	0.75	0.25	0.25	-0.25	-0.25	-1
S003429	2003-08-12	1	0.75	0.75	0.5	0.75	0.5
S003430	2003-03-27	-0.125	-4.25	-9.375	-0.875	-3.625	-0.625
S003431	2002-11-27	0.375	0	0.25	0.25	-0.125	-0.25
S003432	2003-03-07	0.75	-0.25	0	-0.125	-0.5	0
S003433	2003-06-27	-0.5	-1.5	-0.75	-1		-2.125
S003434	2003-02-19	0.625	-0.125	0.25	-0.75	-1.375	-2.625
S003435	2003-01-16	-0.5	-0.125	-1.25	-1.25	-1.5	-1.375
S003436	2003-04-20	1.5	0.625	0.75	0.125	0.125	0.25
S003437	2002-12-09	0.25	0	-0.75	-1.25
S003438	2003-05-10	0.25	-1.375	-2.375	-3.125	-4
S003439	2003-03-12	1	0.125	-0.25	-0.75	-1.625	-2.75
S003440	2003-07-30	0.5	0.5	-0.5	-1	-1.875	-2.75
S003441	2003-08-14	-1.625	-2.625	-4	-4.625	-6	-6.375
S003442	2003-01-19	-0.125	-1.75	-2.625	-3.5	-3.875	-4.75
S003443	2002-11-28	0.75	-0.125	0.125	-0.25	-1.875	0
S003444	2003-07-16	1	0.5	0	-0.75	-2.375	-3.25
S003445	2003-03-20	0.375	0.625		0	-0.5
S003446	2003-05-19	-0.125	0.5	0	-0.625	-1.25	-1.75
S003447	2003-01-30	0.75	0	-0.25	0.25	-0.75	-1.75
S003448	2003-06-15	0.375	-0.375	-0.375	-0.75	-0.75	-1.625
S003449	2003-06-26	0.125	-1.25	-1	-1.25	-1.5	-2.375
S003450	2003-04-04	1	0.375	0.75	0.875	0.75	0.75
S003451	2002-10-21	0.625	0	-0.5	-0.5	-0.125	-0.5
S003452	2002-10-30	0.375	0	0	0	-0.625	-1.25
S003453	2002-09-23	0.75	0.25	-0.875	-1.25	-2.375	-3.25
S003454	2003-02-15	-0.5	0.5	-0.125	-0.125	-0.375	0
S003455	2003-03-16	0.875	0	-0.5	-1.25	-1.625	-2.125
S003456	2003-08-04	0.5	-0.75	-2.375	-3.875	-4.75	-6.125
S003457	2001-08-31	0.5	0.25	-0.25	-0.5	-1	-1.25
S003458	2002-10-16	0.5	0.25	0	-0.25	-0.5	-0.75
S003459	2003-03-14	-1.625	0.375	0.625	-0.25	-1.75	-2.5
S003460	2003-03-01	0.5	-0.5	-2	-2.75	-4	-4.25
S003461	2002-10-13	0	-0.5	-1.125	-1.625	-2.5	-2
S003462	2003-01-22	0.75	0.25	0.25	0.25	0.5	-0.25
S003463	2002-09-01	0.375	0	-0.25	-0.5	-1.375	-1.625
S003465	2003-01-11	0.25	-1.25	-2	-3.75	-5.25	-6.5
S003466	2003-05-22	0.125	-0.375	-1.75	-1.875	-3.375	-5
S003467	2003-07-04	-1.5	-1.375	-0.875	-1	-1.375	-1.375
S003468	2003-01-30	0.25	-0.125	0	-0.5	0	-1.375
S003469	2002-08-24	0.625	0.375	0.25	-0.625	-1.5	-2.25
S003470	2003-06-09	0	-1.5	-1.625	-2.5	-3.125	-3.75
S003471	2003-07-02	-0.75	0	-1.25	-1	-1.75	-2.25
S003472	2003-04-27	0.375	0.25	-0.375	-0.375	-0.75	-1.125
S003473	2002-11-13	0.875	0.25	0	0.5	-0.5	0
S003474	2003-10-22	1	0.5	-0.75	-1.875	-3.125	-4.25
S003475	2002-12-20	0.5	0	-0.875	-1.5	-2.25	-3.5
S003476	2003-04-03	1	0	-1.5	-2	-3.25	-3.75
S003477	2001-12-30	0.625	0	-1.25	-2.5	-3.75	-5.25
S003478	2003-01-23	0.25	0.125	-0.375	-1.125	-2	-3
S003479	2002-07-08	-0.5	-1.25	-2.5		-4.625
S003480	2003-04-23	0.25	-0.375	-1.25	-2	-3	-3.625
S003481	2003-02-15	0.125	0	0.125	-0.5	-0.75	-0.625
S003482	2003-08-29	0.75	0.5	0	-0.25	-0.75	-1.125
S003483	2003-07-29	1.125	1.25	0.5	0.375	0.25	-0.25
S003484	2002-12-22	0.5	-0.125	-0.5	-0.75	-2.375	-2.75
S003485	2003-10-17	0.125	-1.75	-3	-4	-4.75	-5.25
S003486	2002-11-17	0.625	0.125	0.5	-0.375	0	0
S003487	2002-09-24	0.625	0.25	-0.375	-0.125	-0.625	-0.125
S003488	2003-08-10	0.25	-0.375	0	-0.375	-1.125	-2
S003489	2002-11-30	-1.625	-2.125	-2.875	-3	-2.75	-3.125
S003490	2002-10-08	0.625	-0.5	-0.375	-4.625	-1.125	-1.5
S003491	2003-07-04	0.125	-2	-2.625	-3.125	-4	-4.75
S003492	2002-11-13	0.75	0.25	-0.375	-0.75	-1.5	-1.75
S003493	2003-04-18	1	0.25	0.375	0.5	0.25	-0.125
S003494	2003-02-12	0.75	-0.375	-0.875	-2	-2.5	-2.625
S003495	2002-11-26	0.75	0.5	0.25	0	0	-0.75
S003496	2002-10-25	0.125	-0.625	-1.125	-2.25	-3.5	-4.375
S003497	2002-08-23	-1.25	-2.5	-3.375	-3.75	-4.5	-5.125
S003498	2002-10-24	0	-0.75	-1	-1.75	-2.75	-3.875
S003499	2002-10-30	0.25	0.375	0.125	-1.25	-2	-3.125
S003500	2003-09-29	0.125	-0.375	-1.75	-3.375	-5	-6.125
S003501	2003-07-30	0.75	-0.25	-1.25	-2.375	-3	-4.25
S003502	2003-08-02	0.75	0.375	0.375	0	-0.5	-0.75
S003503	2002-08-29	-1.75	-3.75	-4.875	-6	-7	-8
S003504	2002-10-30	0	0.125	-1.75	-1.75	-1.75	-2.5
S003505	2002-12-01	2.625	2.375	2.625	3.5	2.375	3.375
S003506	2002-11-28	0.25	0	0.5	0.375	-0.125	-0.25
S003507	2003-12-05	0
S003508	2003-05-04	0.5	-0.75	-1	-1.5	-2.5	-2.75
S003509	2003-05-30	0.75	0.25	0	0.25	-0.5	-0.25
S003510	2003-07-01	0.75	0.5	0	-0.5	-1.5	-2.25
S003511	2003-05-10	-0.875	-1.375	-2	-3	-4	-4.875
S003512	2002-12-18	0.75	-0.5	0.125	0	0.25	-1
S003513	2003-02-28	0.125	-1	-0.875	-1.375	-2	-2.625
S003514	2002-03-03	0	0.25	-0.25	-1.25	-1.5	-2.5
S003515	2002-12-26	0.25	0.125
S003516	2003-08-10	0.625	0.25	0.25	-0.25	-0.375	-1
S003517	2003-06-19	-1.75	-3.5	-5.25	-6.375	-7.25	-8.125
S003518	2002-09-02	0.125	-0.5	-1.5	-1.75	-2.75	-3.25
S003519	2003-03-17	1	1.25	0.75	0.75	0.25	-0.125
S003520	2003-01-13	1	0.25	0.5	0.375		0.5
S003521	2003-10-04	0.125	0.125	0.25	-0.5	-0.25	-0.5
S003522	2003-03-16	0.75	0.5	0.125	-0.5	-1.125	-1.375
S003523	2002-07-11	-1.25	-0.25	-0.75	-1.25
S003524	2003-05-19	0.625	0.5		-0.125	0	-0.25
S003525	2003-03-30	0.375	0	0	-1.25	-0.25	0.25
S003526	2002-11-19	0.625	-0.625	-1.875	-2.625	-3.125	-3
S003527	2003-01-20	0.25	0	0.25	-0.5	-0.25	-0.625
S003528	2003-07-18	1	0.5	-0.25	0.125	-0.25	-1
S003529	2003-03-12	1.25	0.5	0.5	0.25	0.5	0.5
S003530	2002-05-08	1	1.375	0.75	0.625	1	0.625
S003531	2003-04-08	0	-1.125	-2.5	-3.875	-5	-5.5
S003532	2003-01-19	1.5	0.5	0.125	0.25	0.25	-0.125
S003533	2003-02-28	0.75	0.5	0.25	0.25	0
S003534	2003-08-19	0.5	-0.25	-0.875	-2	-2.5	-3.25
S003535	2003-07-06	1.125	1.25	1.25	-0.125	-1.125	-1.375
S003536	2003-03-27	0.5	0	0.25	-0.5	-1.75	-2.625
S003537	2003-11-14	0.125		0.625	0.375	0.25	-0.375
S003538	2003-04-25	1.25	0.25	0.125	-0.75	-0.875	-1.25
S003539	2003-07-11	1.25	0.75	0.375	-0.25	-1.25	-2.125
S003540	2003-11-12	0.75	-0.25	0.75	0.375	0.25	-0.25
S003541	2002-10-21	0.875	0.25	-0.125	0.375	-0.375	-0.75
S003542	2003-09-01	0	-1	-1.75	-2.25	-3	-3.25
S003543	2003-08-30	1.125	0.5	-0.625	-1.5	-1.875
S003544	2003-04-08	0.25	-0.25	-0.25	0	-0.25	-0.5
S003545	2002-12-24	0.375	-0.25	-1.25	-2.25	-3.75	-3.875
S003546	2003-08-27	1.375	0.625	0.25	0.25	-0.125	0.125
S003547	2003-06-29	0.5	0.625	0.5	0.5	0.25	0
S003548	2003-01-14	0.75	0.375	-0.5	-1	-1.5	-2
S003549	2003-04-04	0.5	0.625	0	0.375	0.125	-0.5
S003550	2002-12-06	0.5	0.5	0	-0.375	-0.25	-0.625
S003551	2003-09-07	-0.125	-0.25	-0.75	-1.25	-1.5	-2.25
S003552	2002-12-15	0.375	-0.5	-1.5	-1.625	-2.5	-3
S003553	2003-04-15	0.625	-0.125	-0.75	-1.5	-2.125	-2.625
S003554	2003-11-20	0.75
S003555	2003-07-14	0.75	-0.25	0.125	-0.25	-0.5	-1
S003556	2003-05-25	0.875	0.375	0.5	0.125	0	0.25
S003557	2003-08-18	0.75	0.625	0.125	0.25	0	0.25
S003558	2003-06-17	0.125	0.25	0.25	0.375	0	-0.25
S003559	2003-03-20	0.5	-0.75	-1.75	-1.875	-2.125	-3
S003560	2003-01-05	1.25	0.75	0.5	0	-0.5	-1.375
S003561	2002-10-17	0	-0.5	-1.375	-2.125	-3	-3.75
S003562	2003-07-23	0.125	-0.5	-2	-2.625	-3.25	-4.875
S003563	2002-11-05	0.125	0	-0.375	-0.625	-1.75	-1.75
S003564	2003-03-14	-0.625	-2.75	-4.375	-5.25	-2.875	-0.5
S003565	2003-08-08	0.375	-0.5	-0.75	-1.75	-1.25	-1.5
S003566	2003-04-09	-1.375	-1.125	-2.625	-2.5	-3	-2.875
S003567	2002-12-19	0	-0.875	-2	-3	-3.625	-4.125
S003568	2003-02-13	0.375	0.5	0.125	-0.75	0.125	-0.625
S003569	2002-11-26	0.375	-0.25	-0.625	-1.5	-1.375	-1.75
S003570	2003-03-30	0.625	-1	-1.625	-2.25	-2.5	-2.75
S003571	2003-04-26	1.25	1.125	0.5	0.75	0.5	-0.25
S003572	2003-05-19	1.125	0.625	-0.125	0	0	-0.5
S003573	2003-08-21	-1	-2.875	-4.125	-4.75	-5	-5.375
S003574	2003-08-24	0.25	0	0.25	-0.5	-0.75	-1.75
S003575	2003-03-28	0	-0.75	-1.375	-1.75	-2.25	-2.75
S003576	2003-01-16	-0.125	-1.5	-2	-2.5	-3	-2.875
S003577	2003-08-24	0.125	-0.5	-0.375	-1	-1.875	-0.25
S003578	2002-12-17	0	-0.875	-2.625	-3.5	-4.125	-4.125
S003579	2003-04-25	0.625	-0.5	-2	-3	-3.5	-3.75
S003580	2003-05-10	0.75	1.25	1	1.5	1.375	1.25
S003581	2003-04-22	0.875	0.375	0	-0.25	-0.875	-1
S003582	2003-05-14	0.25	-1.125	-2.25	-3	-3.75	-4.5
S003583	2003-06-27	0.75	0.25	-0.375	0	-0.625	-0.875
S003584	2002-10-16	0.625	0.125	-0.25	-1.125	-1.875	-2.375
S003585	2002-12-06	-1.75	0.125	-1	-0.25	-0.25	0.125
S003586	2003-02-17	0.875	0.25	0.25	0	-1
S003587	2003-08-23	-1	-2.375	-4.375	-4.875	-5.5	-6
S003588	2002-12-23	0.25
S003589	2002-11-06	0.5	0.25	-0.375	0	0.25	-0.75
S003590	2002-09-14	0.25	-0.25	0.25	0	-0.25	-0.5
S003591	2003-01-30	-0.5	0.5	0	0.125	-0.25	-0.625
S003592	2003-05-29	1	-0.5	-0.75	-1	-2	-2.5
S003593	2003-05-13	-0.5	0		-1	-0.25	-0.375
S003594	2002-09-19	-0.625	0.25	-0.125	0	-0.5	-1
S003595	2002-02-28	1	0.5
S003596	2003-03-09	0.25	-0.5	-1.375	-2	-2.75	-3.125
S003597	2003-10-24	1.5	0.75	1	1	0.5	-0.25
S003598	2003-03-17	-0.25	-2	-3	-4.125	-3.75	-4.25
S003599	2003-08-01	0.25	0.25	-0.5	-2	-2.125	-2.875
S003600	2002-12-05	0.5	-0.125	-1	-3.25	-3.25	-4.625
S003601	2002-12-07	-0.25	-1.5	-2.75	-3.5	-4.25	-5.25
S003602	2003-03-20	1.25	-1.25	0	-0.25	0	0
S003603	2002-12-05	1.125	0.375	0	0.5	0.25	-0.25
S003604	2003-02-12	4	5	5	4.75	4.5	4.75
S003605	2003-07-17	1.125	0.625	-0.5	-1	-1.875	-2.625
S003606	2003-08-28	0.75	-0.125	0.5	0.375	-0.5	-0.25
S003607	2003-03-25	1.25	1	0.875	0.75	1	0.625
S003608	2002-10-13	-0.25	-0.875	-2.625	-3.5	-4.875	-6.25
S003609	2003-07-30	-0.25	0.75	-0.25	-1	-1.5	-2.5
S003610	2003-05-26	0.375	0.375	0	0	-0.75	-1.5
S003611	2003-08-27	0.75	0.25	-0.25	-0.75	-2.25	-4
S003612	2003-03-25	0.5	0.25	-0.125	0	-0.25	0.25
S003613	2003-03-03	0.75	0.75	-0.25	-0.5		-1.5
S003614	2003-01-13	0.875	0.25	0.25	0	0.125	-0.75
S003615	2003-07-01	-0.375	0.25	0.5	0	0.25	0.125
S003616	2003-03-14	-0.5	-1.5	-0.625	-3	-0.25	-1
S003617	2003-04-09	-0.125	0.125	-0.75	-1.375	-2	-2.25
S003618	2003-01-21	-0.5	-0.875	-2.125	-2.25	-3	-3.875
S003619	2002-11-15	-0.375	-1.625	-3.25	-4	-5.125	-5.75
S003620	2002-12-25	0.5	0	-0.375	-0.75	-1.5	-2
S003621	2003-05-18	0.375	0	-0.375	-0.5	-0.75	-1.25
S003622	2002-11-13	-0.25	-1.25	-1.5	-2.875	-2.25	-1.75
S003623	2003-02-11	0	-1.125	-2.5	-3.5	-5.5	-6.375
S003624	2003-06-17	0.75	0.625	0.375	0.5	0.5	0.125
S003625	2002-02-28	0.25	-0.75	-0.5	-0.5	-0.875	-0.75
S003626	2003-09-13	0.375	0	-0.5	-1.5	-2	-2.375
S003627	2002-11-17	0.25	0.125	-0.5	-0.125	0	-0.875
S003628	2002-11-22	0.25	0.125	-1	-1.5	-1.75	-1.5
S003629	2003-08-01	1.375	0.5	0.25	0.125	0.625	0.125
S003630	2001-10-08	0.25	-0.25
S003631	2003-05-13	0.75	0	0.5	-0.25	-0.25	0.25
S003632	2003-01-29	0.25	-0.125	-0.25	-0.25	-0.5	-0.75
S003633	2003-01-02	0.125	0	-0.25	-0.75	-0.625	-1.625
S003634	2003-09-01	0.25	0.625	0.25	0	0.5	0.5
S003635	2002-10-21	0.25	-0.75	-1.25	-1.75	-2.25	-3
S003636	2003-02-06		-0.875	-1	-1.625	-2	-2.25
S003637	2003-06-18	0.25
S003639	2003-02-26	-0.125	-0.625	0.125	-0.75	-1	-1
S003640	2001-11-19	0.375	-0.75	-0.125	-0.5	-0.75	-1.375
S003641	2003-08-06	0.75	0.25	0.5	0	-0.25	-1
S003642	2002-09-17	0.125	-0.75
S003643	2003-03-07	0.75	0	-0.25	0	0	-0.75
S003644	2003-07-13	0.5	0	-0.5	-1.25	-1.625	-2
S003645	2002-01-13	0.875	0.125	0.375	0.375	0	-0.875
S003646	2003-05-21	-0.125	-0.125	0.25	0	-0.5	-1
S003647	2003-01-01	0.25	-0.125	0.5	-0.25	-0.25	-0.75
S003648	2003-01-03	0.75	0	-0.5	-0.5	-1	-1.75
S003649	2003-05-29	-2.125	-2.75	-2.5	-3.25	-3.25	-4.125
S003650	2003-08-20	0	-0.375	-1	-1.5	-1.5	-2
S003651	2003-06-02	0.125	-0.125	0	-0.5	-0.375	-0.625
S003652	2003-01-13	1	0.5	0	0.125	0.75	0.75
S003653	2003-09-17	0.125	0	0.25	0	0.25	0
S003654	2003-06-22	0.25	-0.5	-1.5	-2.875	-3.75	-4.25
S003655	2003-11-26	0.875	0.125	0.5	0.25	-0.5	-1.125
S003656	2003-01-18	0.75	0	0	-0.375	-0.25
S003657	2003-06-30	1.25	0.5	0.25	-0.5	-1.75	-2.875
S003658	2003-05-22	0.875	0.5	0.25	0	0.5	0.25
S003659	2003-02-19	0.75	0.5	0.25	0.5	0.5	-0.75
S003660	2002-11-12	0.75	0.75	-0.75	-2.875	-4.25	-5.375
S003661	2002-09-09	0.25	-1	-0.125	0.25	-0.75	-1.25
S003662	2003-03-22	0	0.25
S003663	2003-02-13	0.625	0	0.625	-0.25	0.5	0.25
S003664	2003-05-14	0.5	0	0.25	0.25	0.375	-0.375
S003665	2003-07-24	0.75	0	-0.625	0	0	-0.5
S003666	2003-02-27	0.5	-1.625	-3	-5	-6.25	-7.25
S003667	2003-02-20		-0.125	-1.25	-2.25	-3.25	-4
S003668	2003-05-14	0.375	0	-0.375	-1	-1	-1.25
S003669	2002-11-20	0.75	0.375	0	-0.125	0	-1.25
S003670	2001-08-03	1.25
S003671	2002-11-22	0.75	0.5	-0.375	-1.5	-2.125	-3
S003672	2003-01-12	0	-0.125	-0.25	-0.75	-1.5	-2
S003673	2002-05-21	0.625	0	-0.75	0.25	0.5	0
S003674	2003-08-05	1	0.5
S003675	2002-08-06	1.125	1	0.5	-1	-2	-3
S003676	2003-05-10	0.875	0.25	0.75	0	-0.375	0
S003677	2002-08-06	0.5	-0.125	-0.5	-1.375	-1.375	-2
S003678	2003-05-24	0.625	0	0	-1.25	-2.25	-2.75
S003679	2002-10-03	0.875	0.25	-0.25	0.5	-0.5	0.5
S003680	2002-12-06	0.25	0.25	0.25	-0.5	-0.5	-0.5
S003681	2003-09-17	0.25	0.125	0.25	0.375	0.5	0.75
S003682	2003-07-14	0.75	0.375	-0.375	-0.125	-0.5	-2
S003683	2002-09-27	1	0.5	-0.75	-0.25	0	0
S003684	2003-07-01	0.75	0.25	0	0	-0.25	-0.25
S003685	2003-04-28	0.5	0.25	0	0.25	0	-0.125
S003686	2003-05-04	0	-2	-1	-1.75	-1.875	-2.375
S003687	2003-07-27	0.25	0.375	0.75	-0.25	-0.375	-0.25
S003688	2003-01-24	0.75	0	0	0.25		0
S003689	2002-12-24	0.75	0.75	-0.25	0	-0.25	-0.5
S003690	2001-09-21	1	0.75	0.25	-0.125	-0.875	-0.75
S003691	2003-07-07	0	-0.25	-1.875	-3	-3.5	-3.875
S003692	2002-10-11	-1.5	0.125	-0.25	-0.625	-1.125	-1.75
S003693	2002-12-02	0	0.25	-0.25	-0.25	-0.625	-0.625
S003694	2002-08-17	0.375	0	-0.5
S003695	2003-04-16	1	0.375	0.25	-1.75	-2	-3
S003696	2002-10-24	0.875	-0.125	0	-1.5	-1.25	-2
S003697	2003-01-01	0.125	-0.75		-0.625	-1.75	-1.875
S003698	2003-03-23	-9	-3.5	-7	-5.25	-3.75	-4.75
S003699	2002-12-30	-2.5	-0.5	0.375	-0.25	-0.75	0
S003700	2003-05-09	0.5	-0.25	0.25	-1.5	-0.25	-1.5
S003701	2003-08-02	1	0.25	-0.5	-0.25
S003702	2002-10-24	0.875	0.625	0.625	0.25	0	-0.375
S003703	2003-01-04	0.5	-0.375	0.125	0	-1	-1.75
S003704	2001-12-10	0.5	-0.125	0.5	0.125	0	-0.5
S003705	2002-10-30	0	-0.25	-0.25	-1.375	-2.625	-3.5
S003706	2003-02-10	1	0.75	0.375	0.25	-0.25	-0.75
S003707	2002-11-19	0.625
S003708	2003-04-10	0.25	0	-1	-0.5	-0.25	-0.375
S003709	2003-02-20	-0.25	-0.25	-0.5	-1.75	-3.5	-3.75
S003710	2003-05-24	-0.5	-1.875	-2.5	-4.25	-5.75	-5.25
S003711	2003-06-16	0.75	-0.75	0.125	0.125	0	0.25
S003712	2002-11-02	0.75	0.5	0	0	-1.5	-2.5
S003713	2001-11-19	0.25	0	0.375	-0.25	-0.625	-1.375
S003714	2002-09-22	0.5	0	-0.125	0	-0.75	-1.25
S003715	2003-04-04	1.25	0.5	0.25	0.25	0.25	-0.125
S003716	2002-10-25	1	0.5	0.5	0	-0.25	0.5
S003717	2003-03-21	0.5	-0.125	-1.75	-2.75
S003718	2003-06-29	0.875	0.375	0.25	-0.25	-1	-0.5
S003719	2002-09-03	0.5	-0.25	0	-1.625	-3
S003720	2002-08-21	-1.75	-3.125	-3.625	-4.375	-5.125	-5.25
S003721	2002-08-26	0.375	0.25	0	-0.125	-0.25	-1
S003722	2003-05-16	0.375	0.25	-0.125	0	-0.5	-1.625
S003723	2002-10-03	-0.25	-1.375	-2.25	-3.5	-4	-4.75
S003724	2002-10-10	1	0.75	-0.875	0.375	0.125	0
S003725	2003-06-20	0.875	0.125	-0.125	-0.125	-1	-0.375
S003726	2003-04-24	-1.5	-1.5	-2.625	-3.25	-3.375	-3.75
S003727	2003-03-13	0.5	0.25	-0.25	-0.25	-0.5	-0.375
S003728	2002-10-25	0.25	0.125	-0.25	-0.625	-1.25	-0.75
S003729	2003-07-24	0.625	-0.25	0	0	0	-1
S003730	2002-10-04	0	0.25	-0.5	-1.75	-2.5	-4
S003731	2003-01-30	0.75	0.25	0.25	0	0	0
S003732	2002-10-06	-0.125	-1	-0.625	-0.875	-1.625	-2.625
S003733	2003-08-15	-0.25	-1.375		-1	-0.25	-0.25
S003734	2003-01-11	0.375	0	-0.625	-0.75	-0.25	0
S003735	2003-06-15	0.625	-1.125	0.25	0.25	-1	-2
S003736	2002-11-05	0	-0.625	-1	-1.5	-2.25	-2.375
S003737	2002-11-28	0.5	-0.5	-0.125	-0.25	0.125	0.125
S003738	2002-12-24	-1.25	-0.5	0	-0.625	0	-0.25
S003739	2001-09-02	-0.125	-1.25	-0.25	-0.75	-0.75	0
S003740	2002-02-11	0.5	0	-0.5	-1.5	-2.125	-2.625
S003741	2002-12-16	0.125	0	-1	-1.75	-2	-2.375
S003742	2003-01-30	0.25	0.25	0.25	-0.25	-0.75	0
S003743	2003-03-20	0.5	-0.25	-0.5	-0.125	-0.25	-0.5
S003744	2002-09-11	0.75	0.375	0.5	-0.125	0.25	-0.125
S003745	2003-07-05	0.75	0.375	-0.25	-0.75	-1.375	-2.25
S003746	2002-12-11	0.875	0.625	0.625	0.125	0.5	0.375
S003747	2003-04-10	0	0.125	-0.5	-0.875	-0.875	-0.875
S003748	2002-08-06	0.5	0.375	0.25	0.25	0	-0.5
S003749	2002-09-04	0.25	0.5	0.5	0	0	-0.625
S003750	2003-06-24	0.75	0.5	0	-1	-1.25	-2
S003751	2003-06-18	0.25	0.125	-0.125	-0.125	-0.125	0.125
S003752	2002-07-05	0.75	-0.125	0.25	0.125	0.25	0.5
S003753	2002-11-14	0.5	-0.5	-1.125	-1.875	-2.625
S003754	2002-12-23	0.25	0.25	-0.125	-0.25	0	-0.25
S003755	2002-11-20	-0.25	0.375	-0.75	0.25	0.375	0.375
S003756	2003-08-02	0.375	0.375
S003757	2003-05-29	-1.5	-2.25	-4.125	-5.25	-7	-8
S003758	2002-12-02	0.375	0.5	0.375	0.25	0	-1.25
S003759	2002-09-20	-0.25	-0.25	-1	0.125	0	-0.625
S003760	2003-06-05	-1.125	-1.875	-3.625	-4.875	-5.5	-6.125
S003761	2003-04-27	0	0	-0.75	-0.5	0	-1.75
S003762	2002-12-17	0.5	-0.375	-1.25	-2.5	-2	-2.125
S003763	2002-10-30	0.75	-0.25	0	-0.875	0
S003764	2003-01-15	1.125	1.5	1	0.875	1.25	0.875
S003765	2003-08-28	-0.25	0.5	-0.625	-1	-0.75	-1.75
S003766	2003-06-22	0.625	0.125	-0.25	-1	-1.125	-1.25
S003767	2002-11-09	1	0.75	0.5	0.25	0.25	-0.5
S003768	2003-04-27	0.625	0.5	0	-0.75	-1.25	-2.25
S003769	2002-09-04	1	0.5	-0.25	-0.75	-1.125	-2
S003770	2003-05-13	0	-0.375	-1.25	-1.875	-1.75	-0.375
S003771	2003-07-20	0.875	0.375	0.25	0	-0.5	-0.5
S003772	2003-08-08	0.5	0.125	0.375
S003773	2003-04-01	0.5	0	-0.75	-0.5	-0.5	0
S003774	2002-12-12	0.75	0.5	0.375	0.5	0.125	0.125
S003775	2003-09-10	-0.5	-2.75	-2.75	-0.875	-4.875	-6.875
S003776	2002-11-10	1.25	0.75	0.25	0.5	0.75	0.125
S003777	2003-08-27	0.375	0.5	0.25	0.5	0.5	0.375
S003778	2003-08-11	0.625	0.125	-0.25	-1	-2	-3
S003779	2002-11-11	0.5	0.5	0	-0.5	-0.5	-1.25
S003780	2003-02-15	0.125	0	0	-0.25	-0.75	-1.25
S003781	2003-08-04	1.25	1.625	1.25	1.25	0.875	0.375
S003782	2003-07-01	0.625	0.125	-0.5	-1.25	-1.375	-2.75
S003783	2003-05-24	-1	-0.875	-2.25	-3.5	-4.125	-4.875
S003784	2002-11-12	0.5	0.5	0	-0.375	-0.75	-1
S003785	2003-05-14	0.5	0.5	0.75
S003786	2003-08-14	0.25	0	-0.125	-0.5	-0.5	-0.75
S003787	2003-08-09	0.5	-0.125	-0.5	-0.25	-0.125	-0.375
S003788	2002-11-02	0.75	0.5	0.625	0.625		0.75
S003789	2002-11-02	0.5	0.25	0.375	0.5	0	-1.875
S003790	2002-10-30	0.375	-0.625	-1.5	-2.5	-3.125
S003791	2002-10-06	0.875	0.5	0.75	0.25	0	-0.625
S003792	2003-02-12	-0.125	0	-1	-2.25	-3.375	-4
S003793	2002-11-27	0.375	-0.625	-1.5	-2.25	-3.375	-5.125
S003794	2002-12-29	0	0	0.125	-0.75	-0.5	-0.25
S003795	2002-10-10	1	0.375	0	-1.875	-3.125	-3.375
S003796	2003-04-03	-0.125	-0.875	-1.25	-0.5	-0.875	-0.5
S003797	2003-04-23	0.75	0.5	0.5	0.375	0	-0.375
S003798	2003-08-16	-0.875	-2	-3	-4.25	-5.125	-6.25
S003799	2003-08-12	0	-1	-2.625	-3.75	-4	-4.25
S003800	2003-01-02	-0.125	0	-0.5	-0.75	-1.375	-2
S003801	2003-08-01	0.75	-1.25	0.25	0	0	-0.25
S003802	2003-03-09	0.25	-0.375	-0.625	-1.125	-1.375	-2.375
S003803	2003-04-13	0.25	-0.5	-2.25	-3.5	-3.625	-5.875
S003804	2002-12-27	-1.25	0.25	0	-0.25	-1.25	-0.125
S003805	2003-04-18	-0.25	-1.5	-2.875	0.25	-1.125	-1
S003806	2003-07-31	0.5	0.5	-0.25	-0.5	-1	-1.375
S003807	2003-05-07	0.625	-0.375	-0.625	-0.25	-0.5	-1.125
S003808	2003-02-21	0.75	-0.625	0	-0.25	-0.375	-0.5
S003809	2003-03-18	0.5	-0.625	-2.375	-3.75
S003810	2003-02-28	1	0.75	1		0.75
S003811	2002-11-13	0.125	0.125	-0.125	-1.125	-2.375	-3.5
S003812	2003-02-10	1.125	0.875	-0.25	-2	-3	-3.375
S003813	2003-04-19	0.125	0	-0.5	-1.25	-1.25	-2.625
S003814	2003-05-24	0.5		-1	-2.125	-2.375
S003815	2003-01-13	0.875	0.75	0.25	0.375	0	0.5
S003816	2003-07-29	0.75	0.5	0	-0.75	-1.25	-2
S003817	2002-10-25	0.625	0.375	-1.125	-1.75	-2	-3.25
S003818	2003-06-30	-0.375	-0.375	-1.125	-2.125	-2.75	-3
S003819	2002-11-25	1	0.5	0.625	0.25	0.25	0.25
S003820	2003-01-21	0.5	0.5	0.25	0.25	0.25	0.375
S003821	2003-02-28	0.625	0	0.625	-0.25	0.125	0.25
S003822	2003-02-28	0	-2	-3.25	-4.5	-5.25	-5.75
S003823	2003-03-06	0.5	0.5	0	-0.5	-1.375	-1.75
S003824	2003-01-15	-1.625	-1.625	-2.875	-5.75	-1.125	-3.875
S003825	2002-11-14	-0.75	-0.25	-0.125	-0.75	-1.5	-2.25
S003826	2003-08-17	0.75	0.625	0.75	0.25	0.375	0.5
S003827	2003-03-21	-0.5	-0.625	0.25	-0.25	-0.25
S003828	2003-08-25	-0.75	0	0	-0.75	-0.75	-0.375
S003829	2003-02-01	0.25	0	-0.125	-0.25	-0.25
S003830	2003-07-10	0	0.5	0.125	-0.25	-0.5	-2.375
S003831	2002-10-01	0	-0.25	-1.75	-2.375	-3.25	-4
S003832	2003-04-28	1	1	0.375	0.375	0.625	1.125
S003833	2003-03-07	0	-0.75	-2	-2.25	-3
S003834	2003-05-28	-1.5	-1.375	-1.875	-2.625	-3.25	-4.125
S003835	2002-10-23	0.125	0.125	0.25	0.25	0	-0.25
S003836	2002-12-04	0.5	-0.25	0	-0.125	-0.5	-0.25
S003837	2002-09-28	-0.25	0	0.375	0	0.125	0
S003838	2002-10-22	-0.375		-1.25	-1.5	-1.25	-1.75
S003839	2003-07-14	1.625	1.25	0.75
S003840	2002-11-24	0.5	0	-0.25	0	0	0.25
S003841	2003-03-28	0.5	0.5	0.5	0	0	-1.5
S003842	2003-03-15	-0.5	-1.375	-0.875	-1	-2	-3.25
S003843	2003-02-02	0.75	0.75
S003844	2003-07-23	0	-0.375	-0.5	-0.25	-0.625	-1
S003845	2003-01-01	0.75	0.375	0.5	0.125	-0.625	0
S003846	2003-10-27	-0.875	-1.75
S003847	2003-06-29	-0.375	-0.625	-2	-3.625	-4.25	-5.5
S003848	2002-11-17	0.75	-0.375	-0.25	-0.5	-0.875	-1.5
S003849	2002-09-26	-1.25	-2.625	-3.625	-5.5	-5	-5.75
S003850	2003-03-30	0.5	0.625	0.5	0	-0.5	-1
S003851	2003-08-19	1.125	0.125	-0.125	-0.375	-0.375	-1.125
S003852	2003-07-03	-3	-3.125	-3.75	-4.375	-5.875	-5.375
S003853	2003-01-18	0.875	1.375	0.125	0.125	-0.75	0.25
S003854	2002-12-10	0.875	0.375	0.375	-0.125	-0.25	-0.875
S003855	2002-12-10	1	1.75	0.875	0.25	0.5	0.25
S003856	2003-05-10	0	-0.75	-2.5	-3.5	-4	-5
S003857	2003-02-01	0.625	-0.125	0.375	0	-1.25
S003858	2003-02-20	-0.125	-0.875	-1.875	-2.25	-2.875	-3
S003859	2003-07-15	1.5	0.125	0.25	0.25	-0.375	0.25
S003860	2003-07-01	0.125	0.5	-0.125	-1	-2	-2.75
S003861	2003-08-17	0.75	0.25	0.25	0.375	0.125	0.125
S003862	2002-12-11	0.5	0.5	0.375	-0.625	-0.375	0.25
S003863	2003-06-23	0.75	0	0.25	0	0.25	0
S003864	2003-06-09	-1.75	-3.25	-4.75	-5.75	-6.625	-7.5
S003865	2003-02-15	-0.25	-0.75	-1.75	-2.75	-3.5	-4.875
S003866	2003-03-01	0.625	-1.375	-1.75	-2.625	-2.875	-3.875
S003867	2003-01-02	0.625	0.5	0.125	0	-0.5	-0.125
S003868	2003-05-09	0.375	0	-0.375	0.625	0	0.25
S003869	2002-11-24	-0.625	-1.75	-1.5	-1.625	-1.375	-1.125
S003870	2003-01-29	0	-0.375	-1.375	-1.5	-2	-3
S003871	2002-12-27	0.5	0	-1.25	-2.75	-3.875	-5.25
S003872	2002-10-28	0	0.25	-1.25	-0.625	-0.375	-0.5
S003873	2003-07-04	0.5	0.5	-0.25	-1.25	-2.5	-3.25
S003874	2002-11-11	1.125	0.5	0.375	-0.125	0.5	-0.125
S003875	2002-11-25	0.5	-0.25	-0.25	-1.125	-2.375	-2.25
S003876	2003-08-14	0	-0.75	-2.25	-3.25	-4.875	-5.5
S003877	2001-09-11	-0.875	-1.375	-2	-2.25	-2.5	-2.375
S003878	2003-07-01	0.375	0	0	-0.625	-1.625	-1.125
S003879	2002-10-28	-1.625	-3.25	-4.375	-5.25	-7.125	-7.125
S003880	2003-06-26	0.75	0.5	0.125		0.375	0.125
S003881	2002-12-07	-0.25	0	-1.375	-0.375	-0.375	-0.625
S003882	2003-08-01	-0.75	0	-1.375	-2.125	-2.75	-3.5
S003883	2002-12-12	0.75	0.5	0.375	0.75	0.75	0.125
S003884	2002-11-24	0.5	0.375	0.25	0	-0.5	-0.375
S003885	2002-10-10	0.25	0.5	0	0.125	-0.125	0
S003886	2002-12-11	0.5	-0.25	-0.5	-1.625	-1.75	-2.5
S003887	2003-01-11	0.375	0.25	0.375	0	0.125	-0.25
S003888	2003-05-22	-0.5	-0.5	-1	-1.5
S003889	2002-09-11	-0.125	-0.75	-0.375	-0.25	-0.75	-0.75
S003890	2003-01-02	0.5	-0.125	-1.25	-1.625	-1.875	-2.25
S003891	2003-01-26	0.375	0	-0.375	-1.25	-2.25	-3
S003892	2003-04-11	0.5	-0.5	-0.625	-1	2.125	-2.25
S003893	2003-01-28	-0.125	0.5	-0.125	0.25	-0.625
S003894	2002-09-04	1	1	0.5	0.5	0.5	-0.25
S003895	2003-05-05	-0.625	-1.25	-2.125	-3.5	-4	-0.5
S003896	2003-04-21	0.25	0	0.25	0	0.25	0
S003897	2003-04-15	1.125	0.875	0.625	0.375	0.5	0.75
S003898	2003-04-17	0.75	0.5	0.75	0.5	0.375	0.625
S003899	2003-06-01	0.75	0.25	0.25	0.75	0.25	0.5
S003900	2003-11-16	0	-1.25	-1.75	-2.25	-2.875	-3
S003901	2003-11-26	0	-0.25	-0.5	-0.5	-1	-1.25
S003902	2003-03-16	1.75	1.25	0.75	1.125	0.875	0.625
S003903	2003-06-28	0.125	-0.25	-1.75	-3.125	-3.875	-5.25
S003904	2002-10-10	0.25	-1	-1.75	-2.25	-3	-3.5
S003905	2002-11-20	0	-0.5	-0.875	-1.375	-1.375
S003906	2002-07-28	0.5	-0.625	-1.375	-2.125	-2.75	-3.625
S003907	2002-12-11	0.5	-1.75	-1.375	-1.25	-2	-2.75
S003908	2003-08-29	1.25	1.125	0.875	0.875	0.875	0.875
S003909	2003-06-12	0.25	-0.5	0	0	-0.25	-0.5
S003910	2003-08-19	0.75	-0.25	0.5	0	-1	-1.25
S003911	2003-09-16	0.75	0.25	0.25	-0.375	-1	-1.375
S003912	2002-12-13	0	-0.25	-1	-1	-0.375	-0.25
S003913	2003-04-21	-0.5	-1.125	-1.25	-1.25	-1.75
S003914	2003-01-28	-1.625	-2.5	-3.5	-4.25	-6	-8.25
S003915	2003-10-21	0.625	0	-0.875	-1	-1.75	-2.375
S003916	2003-09-24	0.625	-0.125	0	0.125	0	-1.125
S003917	2002-11-26	-0.5	-0.5	-1.25	-2.5	-3.25	-4
S003918	2003-07-28	0.625	-0.25	-0.25	-0.75	-1.25	-1.75
S003919	2003-04-12	0.75	0.125	0	0.375	-0.25	-0.25
S003920	2003-03-10	0.5	-0.25	0.125	0	-0.625	-1.75
S003921	2003-07-23	-1	-0.125	-0.125	-1	-1.625	-1.25
S003922	2003-06-04	1.75	0.75	0.875	1.375	1.25	-0.25
S003923	2003-09-24	0.125	0	0.125	0	-0.875	-1.375
S003924	2003-02-23	1	0.125	0.25	0.375	0	-0.25
S003925	2003-07-23	-0.5	-2.75	-3.875	-4.5	-5.25	-6.25
S003926	2002-01-26	-0.625	-2	-1.625
S003927	2003-09-18	0.25	0	0.125	-0.125	-0.125	0.625
S003928	2003-05-10	0.625	-0.25	-0.5	-0.875	-1.75
S003929	2003-01-04	-0.75	-2	-3.25	-3.5	-4.125	-4.5
S003930	2002-11-27	-6.75	-7.125	-7.125	-7.125	-7.625	-7.625
S003931	2003-09-21	0.75	0.25	0.25	0.25	0.25	-0.25
S003932	2003-01-08	0.375	-0.25	-0.75	0	-0.5	-0.75
S003933	2003-08-06	1.25	0.75	-0.75	-0.5	-0.125	0.625
S003934	2002-09-04	0.125	-0.375	-0.875	-1	-1.5	-0.5
S003935	2003-04-01	0.5	0.25	0	0.5	0.25	0.25
S003936	2003-01-26	0.375	-0.75	0.125	-0.625	-0.25	-0.25
S003937	2003-03-31	0.25	-0.75	-0.625	-0.75	-1.5	-2
S003938	2003-03-28	0.75	-0.625	-0.625	-1.5	-2.25	-2.75
S003939	2003-05-02	1.25	0.25	-0.25	0.125
S003940	2002-11-11	0.375	-0.375	0	-0.5	-0.875	-1.5
S003941	2003-01-29		-0.125	-0.25	-0.875	-2	-3
S003942	2003-09-09		-0.25	0.5	0.75	0	-0.125
S003943	2003-03-15	-0.5	-2.375	-3.75	-4.5	-5.25
S003944	2003-01-21	0.5	-0.75	-1.25	-1.75	-2.625	-3.5
S003945	2003-09-03		-0.5	-0.875	0	0	0
S003946	2003-07-01		0	-0.125	0	-0.5	-1.25
S003947	2003-09-17	0.125	-3	-3	-2.75	-3.25	-3.375
S003948	2003-01-10		0	-1.25	-0.75	-1.25	-1.25
S003949	2003-03-27	-0.125	-0.125	-0.5	-2	-3.25	-3.5
S003950	2003-03-08	0.5	0.25	0.25	-0.625	-0.25	-0.25
S003951	2003-07-22	0.125	-0.25	-0.125	-0.75	-2	-2.5
S003952	2003-04-25	0.75	0.25	-0.5	-0.5	-0.875	-1.875
S003953	2003-02-26	1.125	0.125	0.25	-0.75	-1.375	-2
S003954	2003-05-09	0.25	-0.875	-0.625	-0.5	-1.875	-2.625
S003955	2002-09-01	0.625	0		-1	-1.75	-2.875
S003956	2003-05-31	0.375	-1.25
S003957	2003-01-15	0.75	-0.125	-1	-1.5	-1.75	-2
S003958	2003-07-12	1.125	0.5	0.75	1	0.25	0.5
S003959	2003-07-01	-0.5	-0.5	-1.5	-2	-3	-3.125
S003960	2003-07-01	0.25	-1.5	-1.75	-2.75	-3.5	-3.75
S003961	2002-12-27	0.5	0.5	-1.25	0.25	0	-0.5
S003962	2002-12-16	0.25	-0.25	-1	-1.875	-2.25	-3
S003963	2002-11-06	-1.75	0	0	-0.25	-1.75	-1.25
S003964	2003-02-12	0.5	-0.25	-0.5	-0.25	-0.875	-1
S003965	2003-09-27	-0.375	-1.25	-1.25	-1.625	-2	-3.25
S003966	2002-12-13	0.125	-1	-0.375	0	-0.625	0
S003967	2002-11-26	-0.5	-1	-1.5	-1	-1.625	-1.375
S003968	2003-06-01	0.625	0	-0.625	-1.5	-2.625	-3.5
S003969	2003-09-21	0.25	-3.125	-3.5
S003970	2003-06-27	-0.75	0.625	0.375	0	0.5	0
S003971	2002-10-27	1	0.5	-0.25	0.25	0	-0.125
S003972	2003-04-29	-0.5	0.25	-0.375	0	-0.25	-0.75
S003973	2003-01-25	-1.75	-0.75	0.375	-0.375	-0.5	0
S003974	2002-10-04	0.5	0	-0.5	0	-0.375	-0.25
S003975	2002-12-17	0.5	-0.25	0.125	-0.125	-0.25	-0.5
S003976	2003-02-13	0	-0.375	0	0	-0.5	-1.5
S003977	2002-12-19	1.375	0.75	0.25	0.5	-0.5	0
S003978	2003-07-27	0.5	0	0.5	0.25	0.5	0.25
S003979	2003-09-18	0.125	-0.375	-0.625	-0.5	0	0
S003980	2003-03-26	6.25	4.25	2.125	3.25	1.625	3.5
S003981	2002-09-23	0.125	-0.25	0	0.5	0	0
S003982	2003-06-01	0.125	0.25	-0.5	-0.5	-1.25
S003983	2002-11-03		-0.25	-0.125	0	-0.5	-0.375
S003984	2003-09-11	-0.5	-2.25	-3.125	-3.875	-5.25	-6.625
S003985	2002-12-18	-0.125	0.125	-0.25	-1.75	-3.875	-4.875
S003986	2003-05-30	-0.25	-1.5	-1.75	-3.25	-3.375	-4.25
S003987	2003-04-02	1	0.125	0.125	0.125	-0.625	-2.25
S003988	2003-05-03	1.125	0.375	-0.125	-0.25	-0.25	-0.5
S003989	2002-11-27	0.5	0.25	0.125	-0.375	-0.875	-1.75
S003990	2002-11-07	-0.125	-0.5	-1.5	-2.5	-3.875	-4.625
S003991	2003-09-19	1.125	0.875	0.375	-0.125	-1	-1.625
S003992	2003-09-30	-0.375	-0.625	-1.5	-1.375	-1	-1.375
S003993	2002-11-29	1.125	0.5	0.25	0.375	0.25	0
S003994	2003-07-24	0.375	0	-1.25	-1.75	-3	-3.75
S003995	2002-09-07	0.5	0.5	0.5	-0.375	-1.875	-3
S003996	2002-12-17	0.875	0.125	-0.5
S003997	2003-04-16	0.125	-0.375	-0.5	-1.125	-1.75	-1.5
S003998	2003-05-24	0.125	0	0	-0.25	-1	-1.375
S003999	2002-08-13	1.25	0.375	0.5	0	0	-0.625
S004000	2003-06-14	-0.25	-2.25	-3.25	-4.125	-5.875	-6.75
S004001	2002-12-25	0.75	-0.5	-0.5	-1.5	-2	-2.625
S004002	2002-10-22	0.25	-0.25	0	0.25	-0.125
S004003	2003-02-08	0
S004004	2002-10-05	1	1	0.25	0	0.125	0.25
S004005	2003-01-26	0.5	-0.75	-0.875	-1.25	-1.5	-2.25
S004006	2003-04-12	-0.625	0.25	0.75	0.875	0.625	0.125
S004007	2002-11-02	0.25	0	0.25	-0.25	-0.5	-0.5
S004008	2003-02-19	0
S004009	2003-10-01	0.875	0.125	1.25	-0.75	-0.875	-1.75
S004010	2003-04-25	0.25	-0.375	-1.25	-1.75	-1.75	-2.625
S004011	2002-10-13	0.375	-0.25	-1.5	-0.875	-1.75	-2.25
S004012	2003-02-21	-0.75	-1.75	-2.875	-3.625	-4.125	-5.125
S004013	2003-01-23	1.25	0.5	0.625	0.5	-0.5	0.5
S004014	2003-07-12	-0.125	-0.75	-1.5	-2	-2.25	-3.5
S004015	2003-01-15	0	-0.25	-1.25	-1.625	-2.625	-4.625
S004016	2002-10-17	0.625	0.125	-0.25	-0.625	-0.25	-1.125
S004017	2002-10-03	0.25	0	-0.875	-1.625	-1.875	-3.125
S004018	2003-05-14	0.75	0.25	-0.75	-2	-2.25	-3
S004019	2003-10-05	0.75	-1	-1.5	-2.25
S004020	2003-06-15	1.125	0.75	1	0.5	0.75	0.75
S004021	2002-06-30	0	-1	-1	-1.375	-2.375	-4.25
S004022	2002-10-10	0.875	0.25	-0.375	-0.75	-1.25	-1.5
S004023	2002-10-30	0.25		-1.75	-2.5	-2.875	-3.75
S004024	2003-03-08	0.75	0	-0.875	-1.75	-2.5	-3.625
S004025	2003-01-19	0.25	-0.25	-0.75	-0.375	-0.375	-0.625
S004026	2002-10-17	0.625	0.5	0.125	0.25	0.125	-0.5
S004027	2002-06-17	0.125	-0.125	-0.5	-1.375	-1.25	-0.875
S004028	2002-07-04	2	2.125	1.125	0.875	1.75	-0.125
S004029	2002-11-28	1	0.5	0.5	-0.125	0.25	-0.125
S004030	2002-03-09	0.125	-0.75	-2.125	-3	-3.875	-5
S004031	2003-08-04	0.25	0.25	-0.5	0.5	-0.25	0
S004032	2003-04-30	0.25	-0.25	-1	-1.875	-2	-2.5
S004033	2002-12-10	-0.25	-0.125	-0.5	0.125	0	-0.125
S004034	2002-04-07	-0.125	0	0	-0.5	-0.5	-0.5
S004035	2003-03-15	-0.625	-2.25	-3.75	-4.875	-5.75	-5.75
S004036	2003-05-06	0.25
S004037	2003-07-01	0.75	-0.75	-0.5	-0.375	-0.75	-0.375
S004038	2003-04-14	0.75	0.5	0.25	0.875	0.75	0.75
S004039	2003-05-09	0.375	-0.25	-0.5	-1.25	-2.5	-3.75
S004040	2002-12-02	0.875	0.375	0.25	0	-0.25	-0.75
S004041	2003-08-03	0.375	-0.25	-0.5	-0.5	-0.625	-0.25
S004042	2003-08-17	0.625	0.25	0.125	-0.5
S004043	2003-05-05	0.25	0.5	0.125
S004044	2002-07-22	1.25	0.25
S004045	2003-03-24	0.875	-0.5	0	0	-0.5	-1.5
S004046	2003-09-20	0.5	-0.375	-1.75	-0.375	-1.625	-1.625
S004047	2002-12-23	1	0.5	0	-0.75	-0.75	-1.75
S004048	2003-08-16	0	0	0.375	0.25	-0.5	0.5
S004049	2003-07-15	0.25	-0.5	-1	-2.5	-3.5	-4
S004050	2003-01-10	0.75	0.125	-0.125	-0.375	-0.25	0.625
S004051	2003-03-10	0.375	0.25	0	0.75	0.25
S004052	2003-06-11	0.25	0	-1	-1.75	-3.25	-4
S004053	2003-07-03	0.875	0.25	-0.25	-0.125	-0.625	-0.5
S004054	2003-07-07	0.75	0.25	0.125	-0.625	-0.875	-1
S004055	2003-05-16	0.875
S004056	2003-06-25	0.375	-0.125	-0.125	-0.5	-1.375	-2.25
S004057	2003-07-04	1.25	0.75	0.5	0.25	0.375	0.5
S004058	2003-05-29	0.5	-0.25	-0.25	-0.75	-0.75	-0.25
S004059	2002-09-11	0.625	0.125	-8.625	0.25	-0.125	0.25
S004060	2002-12-23	0.75	0.25	0.25	-0.125	-0.25
S004061	2003-06-18	0.5	-0.5	-0.25	-0.5	-2	-1.75
S004062	2003-06-04	1.125	-0.25	-0.5	-0.25	-0.25	0
S004063	2003-01-28	-0.625	-1.5	-1.125	-2.25	-3	-3.875
S004064	2003-06-09	0	-0.75	-1.125	-1.5	-2.125	-2.125
S004065	2003-01-15	-0.5	-1.5	-2	-2.5	-3.5	-4.25
S004066	2003-02-15	0.75	0.75	0.375	0	0.5	0.5
S004067	2003-06-09	1	0	0.375	-0.25		0
S004068	2002-12-08	-0.5	-1.375	-2.375	-2.75	-3.5	-3.75
S004069	2003-07-13	0.5	-0.25	-0.125	-0.375	-0.125	-0.25
S004070	2003-08-13	1.125	0.625	-0.625	-0.75	-0.25	-0.25
S004071	2003-01-18	1	0.875	0	-0.125	-0.875	-1
S004072	2003-08-01		1	0.75	0.75
S004073	2003-02-21	-1.375	-0.5	0	-0.5	-0.625	-1.5
S004074	2003-05-04	0.5	0	-0.125	-1	-1	-2.5
S004075	2002-09-29	0.5	0.5	0.25	-0.25	-0.5	-1.125
S004076	2002-10-13	0.625	0	-0.5	-1	-2.75	-4.5
S004077	2003-02-20	0.5	0	0
S004078	2002-09-23	0.25	0.25	-0.375	-0.75	-1	-1.5
S004079	2003-05-20	0.25	-0.125	0.125	-0.375	-1	-1.5
S004080	2003-01-13	-0.75	-2.25	-3	-3.75	-4.75	-5.25
S004081	2002-10-12	0.5	-1	-0.5	-1.25	-1.625	-2.75
S004082	2002-10-22	0.5	0.25	0.25	0	0	0
S004083	2003-06-22	0.25	-0.5	-0.5	-1.25	-1.75	-2.25
S004084	2002-11-12	0.5	0.375	0.625	0.625	-0.25	-1.25
S004085	2002-11-05	0	-0.5	-0.25	-0.5	-0.875	-1.125
S004086	2003-02-28	0.5	-0.75	-1.75	-3.125	-4.25	-5.125
S004087	2002-08-25	0.375	0.375	0.25	-0.875	-0.5	-0.5
S004088	2003-02-01	0.5	-0.5	-0.5	-0.25	-0.75	-1.5
S004089	2002-09-28	0.75	0.25	0.375	0.375	-0.125	-0.5
S004090	2003-07-17	1	0.5	0.25	-0.5	-1	-1.75
S004091	2002-07-15	0.25	0
S004092	2003-06-22	0.125	0.5	0.25	0.125	0	-0.25
S004093	2003-06-25	0.75	0	0.125	-1.25	-3	-4.75
S004094	2003-06-10	0.75	-0.125	0	-0.5	-1.25	-1.5
S004095	2003-06-10	1	0	0.125	0		-0.125
S004096	2002-11-25	0.5	-0.125	0	-0.25	0	-0.5
S004097	2003-01-23	1.5	0	0.625	0.125	0.25	-0.25
S004098	2003-06-15	0.5	0.5	0.125	-0.125	-0.25	-1.25
S004099	2003-03-03	0.625	-0.375	0.25	-0.625	-0.625	-1.25
S004100	2002-12-28	0.5	0	-1	-1.5	-1.875	-2.625
S004101	2003-02-11	-0.75	0.25	-0.5	-1	-2	-3
S004102	2003-08-15	0.625	-0.75	-0.25	-0.625	-1.375	-2.125
S004103	2003-02-24	1.125	0.5	-0.25	-0.125	0.5	0
S004104	2003-04-16	0.5	-0.5	-0.125	-0.625	-1	-1.5
S004105	2003-02-23	0	-2	-3.875	-5.25	-6.75	-7.75
S004106	2003-04-18	1	-0.125	0.25	0	-0.5	-1.375
S004107	2003-01-25	-3	0	0.25	-0.25	-0.75	-1
S004108	2003-08-28	0.25	-0.25	0.25	-0.125	-1	-0.5
S004109	2002-12-06	1.125	-0.25	0	0	0	-0.625
S004110	2002-10-28	0.5	-0.125	0.375	-0.125	0	0.5
S004111	2003-04-22	0.75	0.25	-0.5	0	0	-0.375
S004112	2003-05-18	0.5	0.5	0.25	-0.25	-0.75	-0.5
S004113	2003-01-05	-1.625	-2.75	-3.5	-4.25	-5.25	-5.5
S004114	2003-05-29	0.5	1
S004115	2003-03-04	1.75
S004116	2002-11-21	-0.25	-1.5	-2.75	-3.75	-5.375	-6.5
S004117	2003-04-12	-0.125	-0.375	-1.375	-1.75	-1.75	-2.5
S004118	2003-05-06	0.5	0.25	0.5	0.5	0.5	-0.375
S004119	2002-09-14	0.125	-0.75	-0.5	-0.5	-0.75	-1
S004120	2002-11-12	-0.125	-0.625	-0.25	-0.625		-0.625
S004121	2002-05-28	0.75	0.25	0.5	-0.25	0.5	0.125
S004122	2003-01-26	0.625	-0.25	-0.5	-1.5	-1.5	-2.125
S004123	2003-03-22	0.25	-0.375	-1.125	-1.75	-3.25	-4.125
S004124	2003-01-17	0.125	-1.25	-1.5	-2.25	-3.25	-4.375
S004125	2003-08-11	-1.75	-2.25	-3.25	-1	-1.25	-2.25
S004126	2003-01-26	0.5	-0.5	-1.375	-1.875		-3.25
S004127	2003-06-02	0.375	0.25	-0.25	-0.75	-1.75	-2.75
S004129	2002-11-09	0.25	-3	0	-0.75	-0.75	-2
S004130	2002-11-19	0.75	-0.375	-1.375	-2.5	-3.5	-4
S004131	2003-01-28	-0.125	-0.375	-1	-0.25	-0.75	-0.875
S004132	2003-06-12	0.375	0	0.375	-0.25	-0.5	-0.5
S004133	2003-03-30	0.5	-0.25	0	-0.5	-0.75	-0.75
S004134	2003-09-06	0.5	0.25	-0.25	-0.5	-1.125	-2.25
S004135	2003-06-07	1	0.25	0.5	0.25	0.375	0.375
S004136	2003-09-01	0.25	-0.125	0	-0.25
S004137	2002-11-28	0	0	-0.125	0	-0.5	-1.25
S004138	2003-03-05	0.375	0.25	-0.125	0.125	0	-0.375
S004139	2003-09-06	0	0.25	0.5	-0.375	0.25	-0.5
S004140	2003-08-02	-0.125	0.5	-0.75	0.25	0	-0.25
S004141	2003-03-20	-0.625	-1.75	-1.75	-3.125	-3.25	-4.625
S004142	2002-11-22	0.5	0	-0.125	-0.5	-0.125	-1
S004143	2003-05-10	0.375	-0.875	-1.75	-3	-4.25	-5.125
S004144	2003-04-16	-0.25	-0.625	-0.875	-1.375	-2.5	-3.5
S004145	2002-09-10	-0.375	-0.75	-0.75	-1.625	-1.75	-3.375
S004146	2003-01-13	0.75	-0.375	0.125	0.125	0	-1
S004147	2002-08-14	-2	-2.5	-3.375	-3.75	-4.75	-5.25
S004148	2003-06-20	0.5	0	-0.5	-1.75	-2.75
S004149	2003-03-27	0.5	-0.25	-0.5	-2.375	-3	-0.5
S004150	2003-02-17	0.125	-0.375	-0.375	-0.125		-1.5
S004151	2001-09-26	0	-0.25	-1	-0.25	-0.625	-1.125
S004152	2002-12-31	-0.75	-0.5	-1	-1.75	-2
S004153	2003-05-21	0.375
S004154	2003-06-18	0.875	0.125	-0.125	-0.25	-0.75	-0.625
S004155	2003-08-23	-0.875	0	0.375	-0.5	-0.875	-0.625
S004156	2003-03-03	0.25	-0.375	-0.75	-1	-1.25	-1.75
S004157	2003-01-21	-0.625	-1.625	-0.25	-2.125	-0.5	-1.5
S004158	2003-06-05	0.25	-1	0	-0.625	-0.375	-1.25
S004303	2003-02-13	1.25	0.5	0.5	0.25	0	-0.5
S004304	2002-10-29	0.75	0.75
S004305	2002-12-15	0.875	0.25	0.25	-0.25	-0.75	-0.625
S004306	2003-06-25	1	0.5	0.25	-0.25	-0.125	-0.875
S004308	2003-08-15	0.75	0	-0.25	-0.375	-0.875	-1.125
S004309	2003-05-19	0.5	0.375	0.125	0		0.5
S004310	2003-04-02	-0.125	-0.5	-0.75	-1.625	-2.125	-2.625
S004311	2002-11-16	0.125	-0.5	-1.625	-2.375	-2.625	-3.25
S004312	2003-01-18	0.25	-0.75	-1.75	-2.375	-2.5	-3.375
S004313	2002-11-16	0.5	-0.125	-0.25	0	-0.25	-0.875
S004314	2002-11-08	2	1.75	1.875	2.25	1.125	1.25
S004315	2003-06-04	-3	0		-0.25	-0.25	-0.75
S004316	2003-08-26	0.875	-0.125	0	-1.125	-1.875	-2.875
S004317	2002-10-28	0.75	0.125	-0.375	-1.125	-1.75	-2.5
S004318	2003-06-23	-1.375	-3	-3.875	-4	-3.75	-4
S004319	2003-07-31	0.375	0.125	-0.625	-2	-2.625	-3.25
S004320	2003-01-07	0.5	0.375	-0.125	-0.875	-0.625	-1.5
S004321	2002-10-09	1	0.625	0.625	-0.5	-0.5	-0.875
S004322	2002-11-14	1	0.75	0.5	0.375	0.375	0.25
S004323	2003-05-02	0.25	0.625	0.25	-0.625	0.25	0.75
S004324	2002-11-17	0.125	-0.125	0	0	-0.5	-0.25
S004325	2003-05-30	0.375	0	-0.25	-0.5	-1	-1.75
S004326	2003-04-22	0.5	-0.125	0	0.125	0.125	0
S004327	2003-07-31	-0.5	-2.5	-4.5	-6	-6.75	-8.125
S004328	2003-07-08	1	-0.125	-1.5	-2.5	-2.75	-3.75
S004329	2002-11-19	0.25	-0.25	-1.25	-1.875	-2.75	-3.375
S004330	2003-01-23	0.5	0	-1	-2.25	-4	-4.375
S004331	2002-12-17	0	-0.125	0	-0.625	-1.5	-2
S004332	2003-04-06	0.25	0.625	0	0	0.375	0.5
S004333	2003-05-15	-0.625	-0.375	-0.375	-0.125	-1.25	-2.5
S004334	2003-06-08	0.75	0.25	0.25	-0.375	-0.375	-0.875
S004335	2003-10-01	-0.25	-0.375	-1	-2.5	-3.375	-4.625
S004336	2002-11-26	1.125	0.25	-0.25	-0.875	-0.875	-1.375
S004337	2002-09-21	1	0.5	0.5	0.25	0.25	-0.5
S004338	2002-09-07	0.125	0.125
S004339	2002-11-14	0.5	0.75	0.25	0.25	-0.25	-0.125
S004340	2003-03-29	0.625	-0.125	-0.75	-1.25	-1.75	-2.375
S004341	2003-06-11	0.25	0	-0.375	-0.125	-0.75	-1
S004342	2003-02-12	0.375	0	-1.5	-2.875	-3.875	-4.125
S004343	2003-03-10	0.875	0.5	0
S004344	2002-09-13	0.375	0.375	-0.125	0.25	0	-0.25
S004345	2002-09-16	0.5	-0.125	0	-0.625	0	-1.25
S004346	2002-10-14	0.875	0.625	0.25	0.25	0.375	0.375
S004347	2002-12-03	1.25	1.25	0.5	0.625	0.625	0.375
S004348	2003-02-06	2	-0.75	-1.25	-0.5	-0.25	-0.875
S004349	2003-04-05	0.375	0	0	0	0	0.125
S004350	2002-12-11	0.375	0.25	-0.125	-0.375	-0.625	-2
S004351	2003-06-04	0.25	-0.25	-0.75	-0.5	-0.25	-0.25
S004352	2003-09-28	0.375	-0.5	-0.625	-1	-1.625	-2.125
S004353	2003-01-20	0.875	0.625	0.25	-0.25	-0.75	-1.5
S004354	2003-07-07	0.625	0.5	0.5	0.25	-0.125	-0.25
S004355	2002-11-17	-1.375	-2.5	-3.75	-5	-5.5	-6.5
S004356	2002-10-21	-1.125	-1.5	-0.5	-0.625	0	-0.75
S004357	2003-02-14	0.75	0.5	-0.25	-1.75	-2.5	-3
S004358	2003-06-26	0.375	-0.125	0.375	-0.25	0	-0.25
S004359	2003-05-13	0.25	-0.125	0	-0.25	-0.125	-0.25
S004360	2003-08-08	0.5	0.375	-0.5	-1	-1.125	-1.75
S004361	2002-09-26	0.75	0	-0.375	-0.25	0.5	0
S004362	2003-01-19	-2.5	-3.375	-3.875	-4.625	-5.25	-5.75
S004363	2003-05-15	0.875	-0.5	0	-1	-1.75	-2.5
S004364	2003-01-17	-0.25	-0.25	-0.25	0.25	0	-0.5
S004365	2003-08-24	0.125	0	0	-0.5	-0.5	-1.375
S004366	2003-04-22	-0.375	-0.5			-0.5	-0.25
S004367	2003-06-16	0.25	-0.125	-0.375	-1	-1.875	-1
S004368	2002-09-13	0.75	0.5	0.25	0	0	-0.625
S004369	2003-04-09	1.5
S004370	2003-04-24	0.375	0	-0.375	-0.875	-1.875	-2.875
S004371	2003-03-08	0.5	0.125	-1	-2	-3.375	-0.875
S004372	2003-05-25	0.75	0	0.25	-0.875	0.25	-0.25
S004373	2003-08-29	0.875	0	-1	-1.25	-1.75	-2.625
S004374	2003-02-23	-0.625	0.25	0.5	-0.25	-0.25	0
S004375	2002-11-10	1.375	0.875	0.75	0.5	0.375	0.125
S004376	2002-11-13	0.25	-0.75	-1.625	-2.5	-3.5	-4.625
S004377	2003-01-22	0.25	0	-0.75	-1.75	-1.875	-2.375
S004378	2002-10-26	0.25	0	-1.375	-3	-4.125	-5.875
S004379	2002-10-22	0.125	-0.125	-0.75	-1.375	-1.125	-1.5
S004380	2003-02-12	0	-0.25	0.375	-0.5	-0.5	-0.25
S004381	2003-06-07	-0.625	-1.75	-3.125	-4	-4.75	-5
S004382	2003-01-24	1	0.5	0.25	-0.75	-0.375	-0.875
S004383	2003-08-20	0.25	-0.375	-0.375	-0.875	-0.75	-2.5
S004384	2002-10-06	0.25	-0.625	-1.875	-1.375	-1.875	-2.625
S004385	2002-10-22	0.5	0.25	-0.25	-1	-1.875	-2.25
S004386	2003-02-15	0.5	0.25	0.25	0.25	0.125	-0.5
S004387	2003-08-14	-1	-0.125	0.125	-0.25	0.125	-0.25
S004388	2002-10-03	1.375	0.625	0.5	0.625	0	0.125
S004389	2003-06-18	1.125	0.875	1	0.875	0.75	0.375
S004390	2003-04-29	1	0.25	0.25	0.25	-0.125	-0.5
S004391	2002-09-11	-0.25	0.25	-0.5	0.75	0.5	0.375
S004392	2003-03-28	0.5	0.5	-0.625	0	-0.125	-0.625
S004393	2002-12-26	0.5	-0.125	-0.125	-1.5	-2.75	-4.25
S004394	2003-05-06	0.75	0.5	0	-0.125	-0.75	-1.75
S004395	2003-07-15	0	-0.5	-1.25	-3.125	-1.25	-1.375
S004396	2003-01-15	0.75	0.25	0.625	0.25	0.5	0.25
S004397	2003-08-29	-0.75	-2.5	-4	-2.375	-1.5	-2
S004398	2003-06-04	0.5	0.25	0.25	0.375	0.125	-0.5
S004399	2002-10-05	-0.125	0.125	0	-0.125	-0.75	-1.375
S004400	2003-06-03	0.5	-1.5	-1.5	-1.25	-0.25	-1.5
S004401	2002-11-12	1.25	0.5	0	-0.75	-1.75	-2.25
S004402	2003-08-28	0.625	0.5	0.625	0.25	-0.5	-0.5
S004403	2003-07-27	-1.625	0.25	-1	0.5	-0.125	0
S004404	2002-12-14	0.875	0	0.625	0.25	-0.25	0
S004405	2002-10-28	1.25	1	0.875	1.375	1.25	1.375
S004406	2002-10-10	-0.5	-0.5	-1.75	-2.125	-3.125	-3.875
S004407	2002-11-10	-1.5	-2.75	-3	-3.625	-3.25	-4.375
S004408	2003-02-05	1	-0.125	0.25	0.125	0.125	-0.25
S004409	2002-09-15	-0.25	-0.5	-0.25	-0.5	-1.125	-1.125
S004410	2002-11-10	-0.5	-0.375	-0.25	-0.75	-0.5	-0.75
S004411	2002-09-09	1	0.25	0.375	0	-0.25	-0.75
S004412	2002-02-12	-0.25	-0.75	-1.125	-2.375	-3.375	-4.125
S004413	2003-07-04	1	-0.25	0.75	0.25	-0.5	0
S004414	2003-01-30	1.25	0.375	0.75	1	0.25	0.25
S004415	2002-10-22	0.125	0	-1.125	-2	-2.125	-2.875
S004416	2003-08-25	0.25	-1.625	-2.75	-3.875	-4.375	-5.25
S004417	2003-01-03	0.375	0.75	0.125	0.25	-0.25	-1.625
S004418	2003-02-16	0.625	0.625	0.375	-0.25	-1.375	-1.875
S004419	2003-01-22	1.25	0.75	1	0.625	0.75	0
S004420	2002-12-12	1	0.75	-0.125	-0.25	-0.625	-0.75
S004421	2003-01-18	0.875	0.75	0.75	0.25	0	-0.375
S004422	2003-07-06	0.375	0.375	-1	-0.5	-1	0
S004423	2003-08-14	-0.875	-1.75	-2.375	-2.75	-3.625	-4.375
S004424	2002-11-17	0.5	-0.5	0.125	-0.5	-2.5	-3.875
S004425	2002-04-25	0.75	-1	-0.375	-1	-2.375	-2
S004426	2003-10-20	0.75	0.375	-0.375	-0.5	-0.5	-0.5
S004427	2003-04-08	0.75	-0.5	0.25	-0.375	-0.75	-0.5
S004428	2002-10-29	1.75	1.25	0.625	0	-0.875	-1.375
S004429	2003-07-03	0.75	0.125	0	-0.375	-1.625	-2.375
S004430	2002-12-25	0.75	0.5	0	0.125	-0.75	-0.75
S004431	2003-04-25	0	-0.125	-0.25	-0.375	-0.75	-0.875
S004432	2003-08-06	0.5	-0.375	-0.75	-1	-1	-1.75
S004433	2003-08-16	0.5	0.5	0.75	0.25	0.25	0.25
S004434	2003-06-08	0.375	-0.25	-1	-1	-2.75	-3.375
S004435	2002-10-07	-2.5	-3.625	-4.5	-5.625	-1.5	-4.875
S004436	2002-09-13	-2.75	-1.625	-2.625	-4.25	-5.25	-5.25
S004437	2002-11-28	-1	-2.5	-3.625	-1.875	-1.125	-2.25
S004438	2003-01-10	0.75	0.5	0.75	0.25	0.75	1
S004439	2003-05-14	1	0.25	-0.25	-2	-2.75	-3.25
S004440	2003-02-22	0.375	0.125	0.25	-0.25	-0.875	-2
S004441	2002-10-23	0.5	0.25	-0.25	-0.5	-1.125	-1
S004442	2002-11-13	0	-0.875	-0.375	-0.375	-0.375	-2.5
S004443	2002-09-23	1	0.875	0.5	0	-0.5	-1.125
S004444	2002-11-14	1	0.625	0.125	-0.125	-0.75	-0.625
S004445	2003-04-13	0.25	0	0.125	-0.75	0.25	-0.25
S004446	2003-01-22	0.625	0	0.125	0	0	0
S004447	2002-11-26	0.625	0.5	0.25	-0.125	-0.25	-1
S004448	2003-05-20	-0.5	-1.375	-2.625	-4	-5.125	-5.875
S004449	2002-10-10	0.125	-0.125	0	-0.375	0	-0.375
S004450	2002-10-04	0.625	0.75	0.25	0.25	0	0
S004451	2002-09-19	0.5	0	0.375	-0.125	-0.75	-1.5
S004452	2003-06-10	1	0.5	0.375	0.625	0.5	0.5
S004453	2003-05-21	0.875	0.375	-0.25	-0.625	-1.125	-1.25
S004454	2003-07-14	0.25	-0.25	-1.125	0	0.75	0.375
S004455	2002-10-22	0.625	0.375	0.25	0.25	0.5	0.75
S004456	2003-08-26	0.25	-0.5	-0.25	-0.5	-1	-0.875
S004457	2002-11-04	-1.5	-0.5	-1	-1	-0.5	-1.875
S004458	2003-02-25	-3.125	-5.25	-5.75	-6.75	-7.75	-7.75
S004459	2003-06-17	-2	-0.375	-0.625	-1.625	-3.375	-4.25
S004460	2002-11-15	0.75	0.875	-0.25	0.25	0	-0.5
S004461	2003-06-21	0.75	-0.5	-0.25	-1	-0.75	-0.25
S004462	2002-10-14	1	-0.125	-0.25	-1	-1.75	-2.5
S004463	2003-07-25	0.5	0.5	0.125	0	0.125	0
S004464	2002-12-10	0.75	-0.25	-0.125	-0.5	-1.125	-1.75
S004465	2003-05-07	1.125	-0.5	0.875	0.125	1	0.375
S004466	2002-11-21	0.375	0.125	0.125	0.25	-1.125	-2.5
S004467	2002-10-27	0.375	0.25	0	0.5	-0.5	-0.25
S004468	2002-10-01	0.5	0.25	-0.25	-0.75	-1.25	-1.75
S004469	2003-01-02	1.125	0.25	0.25	0.125	-0.625	-1.375
S004470	2002-12-25	-0.375	-0.25	0.375	0.25	0	0.25
S004471	2003-05-07	0.75	0.5	0.5	0.625	0.25	0.25
S004472	2003-03-19	0.625	0.75	0.75	0.25	-0.75	-1.5
S004473	2002-10-08	0.25	0.25	0.375	0.625	-0.125	-0.875
S004474	2003-03-04	2.25	1.25	2.375	0.625	1.625	0.125
S004475	2002-12-23	-1.25	-2	-2.875	-3.5	-4.75	-0.625
S004476	2002-12-29	0.625	0.25	0.25	0.5	0.625	0
S004477	2002-04-06	0.25	0	0.5	0	-0.125	-0.625
S004478	2003-01-07	0.25	0	-0.5	-1.25	-1.875	-1.625
S004479	2002-10-06	0.125	0.125	-0.25	-0.75	-1.75	-2
S004480	2002-12-11	-0.25	0.25	0.25	-0.125	-1.25	-2.5
S004481	2003-05-31	0.25	0	-0.875	-2.25	-3.125	-3.5
S004482	2002-12-23	0.75	-0.125	-0.375	-0.5	-1.375	-1.5
S004483	2003-03-31	1.125	0.875	1.25	0.25	0.25	0.125
S004484	2003-02-18	1	0.375	-0.75	1.125	0.25	0.25
S004485	2002-07-10	0.75	0.625	0.25	0.625	0	0.375
S004486	2003-01-02	0.875	0.375	0.125	-1	-1.875	-1.875
S004487	2003-08-13	0.125	-0.25	-0.125	-0.625	-1.625	-2.875
S004488	2003-06-12	-0.25	-0.625	-0.25	-1.5	-1	-0.75
S004489	2003-04-04	1.375	0.625	1.125	0.625	0.75	0.625
S004490	2002-09-12	1	0.25	0	0.75	-0.25	0
S004491	2003-01-10	0.625	0.375	0.375	0.25	0.25	0.5
S004492	2002-12-20	0.625	-0.25	0	-0.375	-1.125	-1.625
S004493	2003-06-06	0.375	0.25	0.5	0.125		0.25
S004494	2002-10-30	0.5	0	-0.25	0.25	0.25	0.25
S004495	2003-01-03	0	-0.75	-0.625	-1	-2.25	-2.375
S004496	2003-06-26	0.375	0.5	-0.125	-0.625	-2	-2.75
S004497	2003-04-13	0.625	-0.125	-1.125	-0.75	-1.75	-2.125
S004498	2002-12-01	0.125	-0.75	-1	-0.625	-1.125	-1.5
S004499	2003-02-17	0.25	0	-0.25	-0.5	-0.5	-0.75
S004500	2003-07-09	1.25	0.75	0.75	0.5	0.25	0.75
S004501	2003-06-26	1.125	1.25	1	0.875	0.75	1
S004502	2002-10-11	0.75	0.75	0.625	0.5	0	-0.125
S004503	2003-05-05	-0.125	-1.125	-2	-3	-4	-4.75
S004504	2003-01-22	-0.5
S004505	2002-11-30	0.125	-0.5	-1.375	-2.875	-4.375	-5
S004506	2002-10-10	1.125	0.5	0	-0.25	-0.5	-1.125
S004507	2002-06-16	-0.5	-1.875	-1.75	-1.625	-3.125	-3.25
S004508	2002-09-10	0.75	0	0.125	0.125	0.25	-0.5
S004509	2002-10-17	0.5	1	0.5	0	-1.125	-2.25
S004510	2003-08-29	0.125	0.5	-0.125	-0.375	-0.75	0
S004511	2003-02-28	1	1.125	1.25
S004512	2002-09-26	-1	-2.5	-4.25	-6	-6.5	-6.625
S004513	2002-10-25	1.375	0.75	0.5	0.375	0.25	0.125
S004514	2003-01-02	0.25	0.25	-0.125	-0.25	-0.375	-0.375
S004515	2002-11-15	0.375	-0.5	-0.5	-0.25	-0.25	-0.5
S004516	2002-10-26	0.5	0.125	0.25	0	-0.125	-0.875
S004517	2002-10-11	-1.625	-0.5	-0.25	-0.75	-1.25	-1.75
S004518	2002-03-21	0.75	0.5	0.75	-0.125	-0.875	-1.75
S004519	2003-04-23	0.5	0.125	0	-0.5	-0.875	-1
S004520	2003-01-28	0.625	0	0.375	0	-0.625	0.125
S004521	2002-12-26	0.75	0.375	0.375	0.75	0.625	0.375
S004523	2003-08-12	1	0.75	0.5	0.25	-0.75	-1.25
S004524	2003-06-06	0.25	0.25	-0.125	-0.5	0	-0.625
S004525	2003-03-19	-1.5	-0.125	-1.5	-1
S004526	2003-04-23	0	-0.5	-1	-0.25	-0.25	-0.5
S004527	2003-06-01	1.25	0.125	-0.5	0	-0.125	-1.25
S004528	2003-07-28	0.5	0	-0.5
S004529	2002-02-28	-2	-3.25
S004530	2003-01-11	0.25	0.25	-0.25	-1	-1.75	-2.625
S004531	2002-10-20	0.75	0.5	0.5	0.5	0.5	0.25
S004532	2003-01-03	-0.125	-1.75	-3.375	-3.375	-1.25	-2.625
S004533	2003-04-04	-1.75	-0.125	0.5	0.75	-1.125	0.125
S004534	2003-03-08	0.75	0.25	-0.75	-2.25	-3.375	-4.5
S004535	2003-01-13	2.25	1.5	1.125	0.625	-0.5	0
S004536	2003-02-01	0.375	0.25	0.125	-0.25	-0.375	-1.125
S004537	2002-11-17	0.5	0.625	0.25	0.375	0.5	-0.125
S004538	2002-12-09	0.75	0.25	0.125	0.75	-0.125	0.625
S004539	2002-11-12	0.375	-0.875
S004540	2002-12-25	0.5	-0.625	-1.25	-2	-3	-3.625
S004541	2002-07-31	1.625	1.125	0.75	0.25	-0.375	0.25
S004542	2003-01-12	0.375	0	-1.375	-0.875	-1.375	-2.25
S004543	2002-09-19	-1.75	-3	-4.125	-5.25	-6.5	-6.875
S004544	2003-05-13	1	1	0.25	0.75	0.125	-0.125
S004545	2003-02-12	0.5	-0.125	-0.875	-1	-1.625	-1.875
S004546	2003-06-17	0.875	0.5	-0.25	-0.5	-1	-1.25
S004547	2003-01-22	0.375	0	-0.875	-1	-1.75	-2.375
S004548	2003-05-16	0	0.5	0	-0.25	-1.25	-2
S004549	2003-06-27	-0.125	-1.25	-1.375	-2.75	-4.5	-5.25
S004550	2003-06-12	-17	-19.25	-19.25
S004551	2003-05-29	0.5	0.25	-0.375	-0.75	-1.125	-1.5
S004552	2003-05-21	1.375	1.5	1	0.875	0.375	0.375
S004553	2002-10-28	-0.25	-0.25	-0.75	-1.375	-2.25	-3.75
S004554	2002-08-28	-0.125	0	-1.5	-2.625	-3.625	-3.375
S004555	2002-12-23	0.5	0.25	0.25	-0.25	-0.75	-1.25
S004556	2003-03-01	0.25	-0.75
S004557	2003-01-20	-1.5	-1.375	-1.5	-3.375
S004558	2003-01-16	0.25	0
S004559	2003-08-22	0.5	-0.75	-2	-3.375	-4.25	-5.375
S004560	2003-06-16	0.5	0.5	0.375	0.125	-0.125	0
S004561	2003-06-12	0.625	0.5	0.25	-0.375	-1.25	-2.125
S004562	2002-11-20	0.25	-0.375	-0.875	-1.875	-3	-4
S004563	2002-10-07	0.5	-0.375	-1.625	-0.125	-0.25	-1.625
S004564	2003-07-08	0.75	0.5	0	0.375	0.25	0.125
S004565	2003-05-21	0.5	0.5	0.25	0.5	0.75	1
S004566	2003-06-11	0.5	0.5	-0.125	-0.75	-0.5	-0.625
S004567	2003-07-01	0.625	0.375	0.5	0.25	0	-0.25
S004568	2003-05-13	0.125	-0.5	-0.25
S004569	2002-10-08	0.25	0.5	0.25	0
S004570	2003-06-06	1.125	0.5	0.375	0	-0.125	0.125
S004571	2003-06-25	1	0.875	0.75	0.375	1	0
S004572	2003-04-18	-0.125	-0.125	0	-0.5	0.125	-0.125
S004573	2003-07-16	0.25	0.5	-0.25	-0.125	-1	-2
S004574	2003-03-12	0.5	0	-0.625	-0.5	-0.5	-1.25
S004575	2003-03-05	0.5	0.375	0	0	0	-0.25
S004576	2003-03-09	-0.5	-2	-2.625	-2.875	-5.375	-3.875
S004577	2003-02-14	0.375	-0.375	-0.375	-0.125	-0.375	-0.375
S004578	2003-06-28	1.25	0.625	0.375	0.375	0.375	0.25
S004579	2002-11-06	0		-0.25	-0.5
S004580	2002-11-09	0.375	0.875	1.125	0.25	0.625	0.125
S004581	2002-08-11	1.5	2	1.25	2.375	3	2.625
S004582	2002-11-25	0.125	-1	-1.125	-1.5	-1.75	-1.625
S004583	2002-12-14	0	0	-0.75	-1.25	-2.25	-2.5
S004584	2003-03-02	0.375	0.5	0	0	0	-0.75
S004585	2003-04-04	-1.625	-2.375	-1.75	-2.25	-3.375	-4.125
S004586	2002-09-27	0.25	-0.125		-1	-1.625	-2.375
S004587	2002-12-01	-1	-2	-2.625	-3.75	-4.5	-5.125
S004588	2003-07-25	0.5	0	0.5	-0.375	-0.875	-2
S004589	2003-06-14	-0.5	-0.25	-0.75	-1.5	-2	-2.75
S004590	2003-01-28	-0.625	-0.875	-1	-0.75	-0.75	-1.25
S004591	2003-04-30	0	0.25	-1	0.5	-0.25	-0.5
S004592	2002-11-09	-0.25	-2	-2.5	-3.125	-3.75	-4.5
S004593	2002-11-18	0.375	-0.5	-0.5	-1.5	-2.125	-3
S004594	2003-08-26	0.875	0.5	0.5	-0.25	-0.75	-1.5
S004595	2003-03-28	0.25	-0.125	-0.625	-1.25	-2.125	-3
S004596	2003-06-25	-0.25	-1.375	-0.75	-0.5	-0.5	-1.25
S004597	2002-11-17	0.25	0	-0.5	-1.25	-1.875	-0.25
S004598	2002-12-05	0.375	-0.25	-0.5	-1	-2.25	-3
S004599	2002-11-04	-0.125	0.25	-0.5	-0.375	-1	-2.375
S004600	2003-03-31	0.5	0	-0.5	-1.25	-2.5	-3.75
S004601	2003-07-04	0.125	-0.5	-1.125	-2	-2.875	-3.375
S004602	2003-05-17	1.125	1	0.375	-0.125	-0.75	-1.125
S004603	2003-04-21	-0.25	-1	-1.125	-1.25	-1.5	-1.75
S004604	2002-10-07	-0.25	0.75	-0.375	0.375	-0.25	0
S004605	2003-07-01	5.375	2	2.625	2	1.625	1.25
S004606	2002-11-08	0.25	0.375	0.25	0.5		0
S004607	2002-11-06	-1	-0.5	-0.5	-0.25		-1.625
S004608	2002-11-06	-4.5	-0.125	-0.25	-0.25		0.25
S004609	2003-01-23	0.75	-0.25	-0.125	0.5		-0.25
S004610	2003-01-19	0	-0.375	-0.125	-0.375		-0.75
S004611	2003-02-01	0.75	0	-0.25	0		-0.75
S004612	2003-03-10	-1.875
S004613	2003-09-08	0.125	0	-0.625	-2.125		-3.25
S004614	2002-11-02	-0.5	0.125	-0.75	-1.25		-2.25
S004615	2003-01-06	0.5	-0.25	0.125	0		-0.875
S004616	2002-11-14	0	0	-0.5			-2.75
S004617	2003-05-16	0.25	0.25	0.25	0.25		-0.5
S004618	2002-12-05	0.75	-0.5	-1.125	-1.625		-3.5
S004619	2003-05-16	-0.75	-2.25
S004620	2003-09-23	0.25	-0.25	-0.625	-1.25		-2
S004621	2003-04-23	-1.25	-0.875	-1.75	-2.375		-3.625
S004622	2003-05-17	1.125	-0.25	0.375	0.125		-1.375
S004623	2003-07-20	-1.5	-0.5	-0.375	-0.75
S004624	2003-05-30	-5.125	-5.625	-6.625	-8.875		-9.625
S004625	2003-06-02	0.5	0.25	0.25	0.125		-0.25
S004626	2003-07-01	-2	-3.25	-4.25	-5.375		-6.375
S004627	2003-07-02	-0.25	-1.75	-2.5	-3.125		-4.625
S004628	2003-07-03	0.625	0	0.25	-0.25		-1
S004629	2003-05-28	0	0	0	0.125		-0.375
S004630	2003-08-01	-1.5	-2	-2.25	-2.625		-4.5
S004631	2003-07-12	0	-0.375	-0.375	-0.25		-1.125
S004632	2003-10-27	-0.25	-0.5	-1.375	-2.75		-4
S004633	2002-11-03	0.625	-0.375	-0.625	-1		-2.75
S004634	2003-03-16	1	-0.5	-0.5	-0.25		-0.25
S004635	2003-08-29	0	0.5	0	-0.25		-2.5
S004636	2003-12-05	1.5	0.75	0.5	0		0.25
S004637	2003-07-04	0.75	0.25	0.125	0.25		-0.5
S004638	2003-09-20	0.5	0	-0.625	-0.5		-2.25
S004639	2003-07-05	-1	-0.75	-1.25	-1.75		-3.125
S004640	2003-03-30	-1.25	-0.75	-1	-1.125		-1.75
S004641	2003-09-08	1	1	0.625	0.625		-0.125
S004642	2003-09-07	1.375	0.75	0.5	0.5		0
S004643	2003-01-08	0	-1	-0.75	-0.75		-1.5
S004644	2003-02-21	0	-0.25	-1	-0.5		-0.25
S004645	2003-08-03	1.25	0.5	0.5	0.25		0.25
S004646	2002-12-10	0.75	-0.375	-0.625	-2		-3.5
S004647	2003-09-27	-1.25	0	0.125	1		0.75
S004648	2002-12-10	0.75	-0.5	-0.5	0.5		-0.5
S004649	2003-05-03	0.625	-0.25	0	-0.875		-1.25
S004650	2003-05-26	-0.125	-0.375	-0.75	-0.625		-1.375
S004651	2002-11-29	-0.5	-0.5	-0.75	-1		-1.75
S004652	2003-01-25	1	0.375	0	-0.125		-0.625
S004653	2003-04-13	0.375	-0.25	0	-0.75		-1.25
S004654	2003-03-08	0.25	0	0	0.5		-0.125
S004655	2002-11-06	0		-0.125	0		0
S004656	2002-03-21	0.75	0	0.5	0		0.25
S004657	2003-06-21	-0.125	-0.5	-0.75	-1.125		-1.75
S004658	2003-07-25	0.75	0	0	-0.25		-1.25
S004659	2003-02-09	0.75	-0.625	-1.5	-1.5		-2.875
S004660	2003-04-25	1	0.5	0.25	0		-1.625
S004661	2003-01-11	0.75	0.625	0.75	-0.125		-0.625
S004662	2003-09-18	0.625	-0.25	0.125	0.25		0
S004663	2003-02-12	0.75	0.25	-0.125	0.125		-1.625
S004664	2002-12-24	0.875	0	-0.25	0.25		0.25
S004665	2003-05-20	0.5	-0.125	-0.5	-0.875		-2.125
S004666	2003-04-09	0.625	0.125	-0.375			0.125
S004667	2002-10-23	0	-0.25	0.25	-1.125		-2.75
S004668	2003-06-01	0.375	0	-0.25	-0.25		0.5
S004669	2003-07-03	0.375	0.25	0.375	-0.5		0
S004670	2003-02-08	0.875	0.5	0.25	-0.5		-1.125
S004671	2003-05-15	0.875	-0.125	-0.125	-0.25		-1.25
S004672	2002-11-18	1.125	0	-0.5	-1		-3
S004673	2003-09-22	0.625	-0.375	0.25	0		0.125
S004674	2003-05-12	0.375	-1	-1	-1.125		-2.5
S004675	2001-09-08	-0.25	0	-0.5	-0.5		-2.875
S004676	2002-12-30	0.375	0.25	0.5	0.125		-0.25
S004677	2002-03-05	-2.75	-4.5	-4.875	-5.75
S004678	2002-09-20	0	-0.5	0	-0.875
S004679	2002-11-05	0.125	-0.75	-2.5	-3.5		-4.75
S004680	2002-11-03	-0.75	-1	-1.25	-1.125		-3
S004681	2002-11-18	0.25	0	0	-0.25		-1.25
S004682	2002-12-06	-2	-3.75	-5.25	-6		-7.25
S004683	2002-12-13	0.5	-0.5	-0.375	-0.875		-0.5
S004684	2002-11-20	0.25	0.125	0.125	-0.625		0.25
S004685	2003-10-20	0.25	-0.5	-0.125	-0.625		-0.625
S004686	2003-01-17	0	-0.75	-1.75	-3		-3.75
S004687	2003-01-23	-0.125	-1.75	-2.375	-3.5		-4.875
S004688	2003-01-15	0.5	0.625	0.25
S004689	2003-01-27	-0.75	-0.5	-0.125	0		0.25
S004690	2003-01-23	1	0.75	0.5	0.25		-0.5
S004691	2003-02-24	0.625	0.375	0.75	0		-2.625
S004692	2003-01-28	-0.625	-2	-3.5	-4.625		-6.625
S004693	2003-03-03	0.75	0.5	0	0.5		0.125
S004694	2003-03-19	-0.875	-1.25	-2.25	-3.125		-5.875
S004695	2003-04-19	-0.125	0.125	0.5	0.25		0.75
S004696	2003-04-15	-0.875	-2.375	-3.5	-4.625		-6.875
S004697	2003-05-04	1	0.125	0.25	0.25		0
S004698	2003-04-25	0.5	0.75	-0.5	0.25		-0.25
S004699	2003-06-05	0	-0.25	-0.5	-0.375		-0.375
S004700	2003-06-04	0.875	-1	0.125	-0.625		-0.25
S004701	2003-07-11	-0.5	0	-0.5	-0.25		-2
S004702	2003-10-20	0.5	0.5	0.375	-0.125		0.5
S004703	2003-10-20	1	0	0.5	-0.375		0.25
S004704	2003-07-25	-0.125	-0.25	-0.625	-1.25		-1.75
S004705	2003-10-20	0.25	-1	-2.125	-3.5		-4.25
S004706	2003-07-28	0.25	-0.75	-1.875	-2.125		-3.75
S004707	2003-08-22		0	0	-0.125		-0.25
S004708	2003-08-22	0.375	0	0.125	-0.5		-0.875
S004709	2003-09-19	0.25	0	-0.5	-0.75		-0.75
S004710	2003-08-28	0.25	-0.25	-1.25	-2.5		-3.25
S004711	2003-09-30	0.875	0	0	0		-1.25
S004712	2003-09-04	0.25	0.25	-0.25	-0.25		-1.5
S004713	2002-07-01	-3.75	-4.625	-4.375	-5.25	-4.625	-5.25
S004714	2002-12-08	1	1	0.375	0.375	0.25	0.25
S004715	2003-01-23	0.375	0	0	0.125	0.5	0.25
S004716	2002-09-29	0.75	0.5	0.125	0.5	0	-1
S004717	2002-12-15	1.25	0.75	0.5	-0.25	0	0.5
S004718	2003-07-01	1.5	0.625		0.5	1	0.5
S004719	2002-09-07	0.75	-0.375	0.25	0.25	-0.5	-1
S004720	2003-02-02	0.5	0.75	0	0.25	0.5	0.375
S004721	2003-07-04	1	0.5	0.5	-0.125	-0.75	-2.375
S004722	2003-01-14	0	0	-0.25	-1.25	-1.875	-2.5
S004723	2002-10-12	0.25	-0.875	-1.25	-2	-2.25	-3
S004724	2003-09-19	1.375	1.25	1	0	0.25	1.125
S004725	2003-08-03	0.75	0.5	0.5	-0.25	0.25	-0.375
S004726	2003-06-09	0.5	-0.5	0.25	0.5	0.5	0
S004727	2002-03-02	0.25	-0.25
S004728	2003-07-27	-0.875	-1.625	-2.25	-3.625	-3.125	-3.625
S004729	2002-08-28	0.375	-0.125	-1.75	-0.75	-0.75	-1.25
S004730	2002-11-29	0	-0.375	-0.75	-1.5	-2.125	-3.5
S004731	2002-11-18	0.625	0.375	0.25	0.125	0	-0.875
S004732	2002-07-01	0.25	0	-0.5	-4.125	-1.5	-2
S004733	2003-02-05	0.125	0.125	0.25	-0.625
S004734	2002-10-06	0.375	0.25	-0.375	-0.25	-0.25	-1.125
S004735	2002-12-10	0.5	0	-0.125	-0.625	-1.625	-3
S004736	2003-07-01	0.5	0.5	0	-0.25	0	-1
S004737	2003-07-19	-0.25	-0.5	-1.5	-2	-2.5	-3.75
S004738	2002-11-28	0.75	0	-0.25	0	-0.25	0
S004739	2002-07-01	0.25	-0.25	-0.25	-0.875	-0.5	-1.25
S004740	2003-05-09	-1.25	-0.5	-1.25	-0.625	-0.625	-1.75
S004741	2003-01-06	0.25	0.25	-0.125	-0.125	0	-0.625
S004742	2003-08-16	0.75	0	0.375	0	-1	-2.625
S004743	2002-12-29	1.5	0.75	0.75	-0.5	0.25
S004744	2003-07-01	0.5	0.25			-2.5
[truncated: 43 more rows]
